# Supplementary material for: Tuning Transcription Factor Availability through Acetylation-Mediated Genomic Redistribution
Source: Mol Cell. 2020 Aug 6;79(3):472–487.e10. doi: 10.1016/j.molcel.2020.05.025 (PMC7427332; doi:10.1016/j.molcel.2020.05.025)
Supplement: Table S1. MITF-Bound Genes Stratified by Peak Height, Related to Figure 1 [file mmc2.xlsx]

## Sheet: Sheet1
#genes	1947	5525	3897	2450	1693	1176	760	461	363	260	169	128	106	82	66	49	34	20	6
Peak height	0-20	21-30	31-40	41-50	51-60	61-70	71-80	81-90	91-100	101-110	111-120	121-130	131-140	141-150	151-160	161-170	171-180	181-190	191-200
	ABCA5	A2BP1	A2BP1	A2BP1	A2BP1	A2BP1	A2BP1	A2BP1	A2BP1	A2BP1	AATF	ACBD6	ADRA1A	ARHGEF19	ABCA4	ABCB5	ALG1	APEX1	ARFGEF2
	ABCC13	A4GALT	A4GALT	AAK1	ABCA13	AACS	AAK1	AACS	ABR	ABCA4	ABCC1	ACSF3	ADRA1D	ATP8A2	ADRA2C	ACR	ANO9	ATP6V1G1	ILF3
	ABCC3	AADACL2	AADACL3	ABAT	ABCA4	ABCA13	AATK	ABCB9	ACAD9	ABCC1	ACSBG2	ADAMTS12	ANKRA2	AUTS2	AFF4	AGTRAP	BAX	C5orf51	ISPD
	ABCC4	AAK1	AADAT	ABCA13	ABCA6	ABCC10	ABCA4	ABCD3	ACAP2	ACOX2	AGBL1	ADAMTS16	ARL5A	BANK1	ATP6V0D1	ATP6V0B	BLOC1S1	CD300LB	MRPL27
	ABCC5	AARS	AATK	ABCA17P	ABCC11	ABCC5	ABCB6	ACADL	ACAP3	ACTR5	AHCYL2	ADCY2	ARRDC2	BARX1	C16orf74	ATP6V1H	CHMP4A	COL8A1	RBM15
	ABCD1	AATF	ABCA1	ABCA3	ABCC2	ABHD2	ABCC4	ACOT6	ACLY	ADAM12	AHDC1	ADRA1A	ASB6	BBC3	C17orf106	C1orf58	CLCN6	DVL2	SLC33A1
	ABCE1	AATK	ABCA10	ABCA4	ABCF1	ABR	ABCC6	ACOX3	ADAMTS12	ADARB2	ANXA2P3	AGBL4	ATF4	BDH1	C1orf38	C20orf108	CLN3	FAM116A
	ABCF3	ABAT	ABCA17P	ABCC1	ABCG5	ACCN1	ABLIM1	ACOXL	ADAMTS15	ADCY2	ASFMR1	AGPAT6	ATP12A	C16orf72	C9orf156	C2orf18	DCTN4	FDX1L
	ABHD11	ABCA12	ABCA4	ABCC10	ABHD11	ACCSL	ABP1	ADAD1	ADARB2	ADCY4	ASPSCR1	ANKHD1	ATP6V1C1	C1orf203	CACNG3	CDH4	FSHR	GRIN2A
	ABHD5	ABCA13	ABCA6	ABCC11	ABHD6	ACIN1	ACAN	ADAM8	ADD2	ADM2	B3GNT5	ARHGAP25	BPHL	C1orf43	CAPN10	CRYBB2	GNB2	ILVBL
	ABHD6	ABCA17P	ABCB1	ABCC3	ABI3BP	ACOT7	ACER1	ADAMTS17	AFF2	ALK	B4GALNT3	AUTS2	C19orf70	C21orf122	CCNT1	CSMD2	GNPTG	KIAA0556
	ABTB2	ABCA2	ABCB11	ABCC8	ABLIM2	ACOXL	ACP5	ADAMTS9	AFF3	AMDHD1	BAIAP2L1	BACH2	C1orf183	C9orf86	CDK4	DNER	HECW1	LAMP1
	ACACA	ABCA3	ABCB9	ABCD3	ABLIM3	ACTRT2	ACSM3	ADAR	AHRR	AMDHD2	BCAR3	BAHCC1	C7orf50	CABIN1	COL5A1	DPYD	HEXA	MCOLN1
	ACAD9	ABCA4	ABCC11	ABCF3	ABR	ADAM23	ACTL8	AFAP1L2	ANAPC13	ANKRD39	BDH1	BCL2L1	CACNA1C	CACNA1E	CYP20A1	ELFN1	KCNA10	PLD3
	ACADSB	ABCA8	ABCC4	ABHD4	ACACB	ADAM30	ACTR5	AFF3	ANO2	ANKRD6	C10orf46	BRUNOL5	CCDC3	CACNA1I	DEPDC1	FAM13A	KCNIP3	SIRT4
	ACO1	ABCA9	ABCC5	ABL1	ACAN	ADAMTS14	ADAM12	AFG3L1	ARHGDIA	AOAH	C14orf132	C16orf5	CHIC1	CALD1	DIDO1	GIGYF2	KIAA1671	SUB1
	ACPL2	ABCB7	ABCC6	ABLIM1	ACCN1	ADAMTS16	ADAM7	AGXT2	ARID1B	APBB2	C20orf114	C1orf163	CNTN4	CAMTA1	DNAJC16	HCN4	LRRC48	TRAPPC2L
	ACPP	ABCC1	ABCC8	ABLIM2	ACOT11	ADAMTS17	ADAM9	AK5	ATP13A3	ARHGAP8	C20orf4	C1QTNF8	COL18A1	CCRK	EEF2	KAT5	MOV10L1	UBE2B
	ACSF2	ABCC11	ABCD1	ABTB2	ACOT12	ADAMTS9	ADCK1	AKTIP	ATP6V0E1	ARID1A	C21orf54	C2	COL5A1	CD47	FAM117A	KCMF1	NUDCD3	VPS33A
	ACTB	ABCC13	ABCG1	ACACB	ACOT7	ADAT3	ADCY2	ALX1	ATP8B3	ARPC5	C2orf61	C3orf21	CORO7	CDK7	FAM134A	KCNQ2	PHF3	ZNF292
	ACTL8	ABCC2	ABHD11	ACAD10	ACOXL	ADCK1	ADM	ANGPT4	ATXN7	ARSG	CACNA1E	C6orf167	CRADD	COL1A1	FAM135B	KIAA0415	PMVK
	ACTN2	ABCC4	ABHD12	ACAN	ACSF2	ADCY2	ADNP	ANK1	AUH	ASB2	CALR	C9orf116	CSNK1D	COL4A4	FGF14	LATS2	QTRT1
	ACTN4	ABCC5	ABHD12B	ACBD5	ACSF3	ADCY5	ADRBK2	ANKRD12	AVPI1	ATP5I	CAMK1D	CAMK1	CSTB	CRB3	FNDC3A	LITAF	RNASEK
	ADAM7	ABCC8	ABHD3	ACCN1	ACSS1	ADCY8	AFAP1L1	ANKRD30A	B3GALT5	B3GNTL1	CBARA1	CAMTA1	CTNNBL1	CRIPAK	GAA	MC3R	SLC25A32
	ADAMTS18	ABCD1	ABI3BP	ACCN5	ACTL8	ADRA1B	AGPAT2	ANKS3	BAHCC1	B4GALT5	CBFA2T3	CCAR1	CYFIP2	CUTA	GPR88	NPAS2	SNRPA
	ADAMTS2	ABCD2	ABLIM1	ACHE	ACTR5	ADRA1D	AHCYL1	ANO7	BASP1	BCMO1	CC2D1B	CDGAP	CYGB	DHX35	GZF1	NUP188	STX4
	ADAMTS3	ABCF1	ABLIM2	ACOT7	ADAM10	ADRBK2	AHNAK2	ARHGAP12	BCAS1	BFSP1	CCDC3	COL11A2	D2HGDH	DLGAP2	HNF4A	NWD1	SUPV3L1
	ADAMTS4	ABCG1	ABLIM3	ACOXL	ADAM11	AFF3	AJAP1	ARID3A	BCR	C12orf32	CCDC85A	COPS7A	DLG2	EGFLAM	KDM4A	RNF220	TNFRSF14
	ADAMTSL3	ABCG4	ABR	ACPL2	ADAM12	AGAP1	AK2	ARL4A	BIRC7	C12orf61	CD164	CORIN	DNAH3	EPHA6	KLHL12	SCUBE1	TNPO2
	ADAP1	ABHD12	ABTB2	ACPP	ADAM7	AGBL4	AKAP10	ARMC9	BMP6	C16orf5	CDH4	CPNE1	DNAH5	EPHB6	KREMEN1	SLC36A1	TRIO
	ADAR	ABHD14B	ACAA1	ACSF3	ADAMDEC1	AGPAT6	AKAP12	ARMCX6	BPIL3	C1orf163	CENPN	CRYL1	DPYD	ERP29	LIN52	SLC37A1	TUG1
	ADARB2	ABHD2	ACACA	ACTL9	ADAMTS12	AHCYL1	ALDH1B1	ARRB1	BPTF	C20orf166	CHAF1A	CSMD2	DRD2	EXOC2	LOC284749	SLC6A3	UBE4B
	ADAT2	ABHD3	ACACB	ACTN1	ADAMTS14	AHRR	ALG1	ARRDC1	BRD4	C20orf20	CHCHD6	CUL5	DSCR3	FAM118B	MED28	SLC7A5	UQCRC2
	ADCY1	ABHD4	ACBD6	ACTR2	ADAMTS15	AJAP1	ALK	ASNA1	BSG	C21orf90	CLCN7	DDX54	DYSFIP1	FAM20C	NAT13	SPNS1	VILL
	ADCY8	ABHD5	ACCN1	ACTR5	ADAMTS17	AK2	ANGPT4	ASXL2	BTBD12	C22orf23	CLEC16A	DHDDS	EFNA3	FEN1	OSBPL11	SPOCD1
	ADHFE1	ABHD6	ACCS	ADAM11	ADAMTS20	AKAP11	ANKRD6	AVL9	C12orf43	C22orf25	CLNK	DHPS	EHD3	GSG1L	PADI6	SPSB4
	ADIPOQ	ABI1	ACHE	ADAMTS14	ADAMTS6	AKAP8	AP1M1	AVPI1	C14orf182	C5orf36	CNGB1	DLGAP2	EIF4G1	HELQ	PET117	SS18L1
	ADM	ABI2	ACO2	ADAMTS16	ADAP1	AKT2	APOB	BAIAP2	C14orf4	C7orf25	CNTN3	DSCAM	FAT3	HSPBAP1	PICALM	STIP1
	ADORA2B	ABI3BP	ACOT11	ADAMTS17	ADCY2	ALDH1L2	APOD	BBS9	C16orf63	C7orf59	CNTNAP2	EPC1	FER1L5	INO80D	PIP5K1A	TADA1
	ADSS	ABL1	ACOT6	ADAMTS2	ADCY3	ALK	AQP1	BCAS3	C17orf59	C8orf74	COL5A1	EYA2	FOSB	KDM4C	PTPDC1	TGM2
	ADSSL1	ABL2	ACOT7	ADAMTS9	ADCY8	ALPK3	ARHGAP15	BCL9	C19orf44	C9orf5	COMMD9	FAM179B	GATAD2A	KIAA0196	PTPRN2	TRAF3IP2
	AFAP1L1	ABLIM1	ACOXL	ADAMTSL1	ADCY9	ALPL	ARHGAP22	BDKRB2	C1orf177	CAMK1	COMTD1	FAM49A	GTF2H1	KIAA0513	RASGRF1	TRUB2
	AFAP1L2	ABLIM2	ACSL1	ADAMTSL5	ADCYAP1R1	ANAPC5	ARHGEF11	BMP7	C1orf85	CAMTA1	COX7B2	FOXK2	GUF1	KLF16	RC3H2	TSHZ2
	AGA	ABLIM3	ACSM2B	ADAP1	ADD1	ANK2	ARHGEF7	C10orf53	C20orf112	CAPN3	CPLX2	FRMD4A	HDAC4	LASS4	RSPRY1	TTC35
	AGAP3	ABP1	ACTL8	ADAP2	ADK	ANKFN1	ARID1B	C12orf42	C20orf117	CARD11	CSF2RB	GLYR1	HMOX1	LOC285847	RXRA	UBE2Q1
	AGBL4	ABR	ACTL9	ADARB1	ADNP2	ANKRD26P1	ARID3B	C14orf37	C20orf123	CARM1	CTNND2	GNAZ	HNRNPD	MMD2	SAE1	UBE2V1
	AGPAT4	ABTB2	ACTN1	ADARB2	ADRA2C	ANKRD33	ARSA	C15orf57	C22orf9	CCDC157	CTTNBP2NL	GNS	HSPA12A	MUC4	SCN10A	VPS26A
	AGPAT6	ACACA	ACTN4	ADC	ADRM1	ANKRD6	ARSG	C16orf45	C2orf55	CCDC90A	DIP2B	GOLGA3	HTRA1	MYH11	SDK1	ZBP1
	AGTRAP	ACAD9	ACTR2	ADCY2	AES	ANKS6	ASIP	C16orf52	C6orf81	CCR6	DIP2C	GRIA1	KCNJ10	NCRNA00052	SFRS12	ZFYVE26
	AHCYL2	ACADS	ACTR5	ADCY3	AFAP1	ANP32B	ASPSCR1	C16orf75	C7orf10	CD74	ECE1	HECW1	KCNJ15	NEURL1B	SGOL1
	AHR	ACAN	ACTRT2	ADCY5	AFF3	APBB2	ASTN2	C19orf39	CACNA2D4	CD9	EDAR	HIVEP3	LOC145845	NRXN3	SHISA9
	AHRR	ACAP2	ADAM12	ADD1	AFTPH	APBB3	ATG4B	C1orf203	CAPN7	CDC25B	EIF4A2	HSPB8	LOC338758	OR51E2	SLA
	AIFM1	ACAT1	ADAM17	ADD2	AGAP1	APC	ATP11B	C1QB	CAPZB	CDH12	EYA2	HYDIN	LOC440461	PARK2	SLC13A3
	AIG1	ACAT2	ADAM18	ADK	AGPAT9	APOB	ATP2B2	C20orf151	CCDC125	CHN2	FABP1	IQCF1	LRP1B	PIAS4	SLC39A3
	AIMP1	ACBD5	ADAM19	ADM	AGPHD1	APOLD1	ATP6V0A4	C20orf186	CCDC151	CLC	FAM19A4	IRX2	LRRC31	PIK3R6	SLC9A9
	AIMP2	ACCN1	ADAM22	ADORA3	AGRN	APPL2	ATP6V0C	C20orf194	CCDC3	CLEC3B	FAM20C	KCNAB2	LRRC8C	PLXNA4	ST7
	AK2	ACCN3	ADAM5P	ADPRHL1	AGT	ARFGAP3	ATP8A2	C21orf70	CCDC57	CLYBL	FGD1	KCNG1	LRTOMT	PNPLA5	TCFL5
	AKAP1	ACCN5	ADAMTS10	AES	AGXT2	ARFGEF2	B3GNT2	C22orf30	CCNL1	CNTN3	FGF9	KCNT1	MACROD2	PTBP1	TIMM13
	AKAP12	ACE	ADAMTS14	AFAP1	AHRR	ARHGAP15	B3GNTL1	C22orf45	CCNYL1	COBL	FOXP1	KIAA1024	MAPK3	PTPRE	TMEM55B
	AKAP2	ACER3	ADAMTS16	AFF1	AKAP1	ARHGAP25	BACE1	C22orf9	CD80	COL4A4	GALNT9	KIAA1409	METTL11A	PTPRT	TNFAIP3
	AKAP6	ACHE	ADAMTS17	AFF3	AKAP13	ARHGAP8	BAI1	C2orf42	CDH4	CPT1A	GALNTL1	KIAA1671	MFAP3L	RAB3GAP2	TOM1
	AKAP7	ACO2	ADAMTS2	AGAP1	AKAP2	ARHGEF10L	BARHL2	C3orf21	CELSR1	CSMD2	GIT2	LOC440957	MGAT1	RAD9A	UBAP2
	AKIRIN2	ACOT11	ADAMTSL2	AGBL1	AKNAD1	ARHGEF18	BCL11A	C3orf55	CHD6	CTNND2	GJA3	LOC92659	MSI1	RNF212	USP28
	AKR1B1	ACOT7	ADAMTSL4	AGBL4	AKR1E2	ARHGEF3	BCL2L13	C5orf42	CHD7	CYB561	GMNN	LRRN2	MYLK4	RNH1	XYLT1
	AKR1C4	ACOX3	ADAP1	AGPAT3	ALDH1L1	ARHGEF7	BCL3	C6orf129	CHI3L2	CYP11B2	GRID2IP	MACROD2	MYT1	RRAGB	ZNF512
	AKT2	ACOXL	ADARB1	AGPAT4	ALG6	ARID1B	BEND5	C6orf141	CLRN1OS	CYP46A1	GRIK3	MAGEA1	NAGPA	SEMA4C	ZNF789
	ALDH4A1	ACPL2	ADARB2	AGPAT6	ALK	ARID5B	BEST1	C6orf58	CNTN5	CYP4F22	GTF2A1	MBP	NLRP7	SIRT1
	ALDOA	ACPP	ADCK1	AHCYL1	ALPK1	ARMCX3	BEYLA	C7orf20	COL13A1	CYTH3	GTF2B	MGLL	NRBF2	SLC22A11
	ALDOB	ACR	ADCY2	AHNAK	ALPK3	ARSG	BMPER	C7orf50	COL5A1	DBI	GUCY1B2	MRC2	NTHL1	SLC35B2
	ALG8	ACSF2	ADCY3	AJAP1	ALS2CR8	ASAH1	BOC	C9orf106	COMMD8	DENND3	HAGH	MYO18A	NXPH1	SORCS3
	ALOX5	ACSF3	ADCY5	AK3L1	ALX4	ASAP1	BRD7	C9orf171	COMT	DGKG	HCK	NAPA	OGDH	SORL1
	ALPK1	ACSL1	ADCY8	AKD1	AMICA1	ASB10	BTBD16	C9orf96	CPAMD8	DISC1	HNRNPH2	NKPD1	OPCML	SPATA2
	ALPK2	ACSM1	ADCY9	AKR1A1	AMPD3	ASB2	BUB3	CA3	CPNE4	DKFZp434L192	HUNK	NLRP5	ORAI1	SR140
	ALPK3	ACSS1	ADCYAP1R1	AKT1S1	ANG	ASB4	C10orf41	CACHD1	CRABP1	DNASE1L3	ID2	NRG1	OSBPL2	STK4
	ALPL	ACTG2	ADD1	AKT3	ANGPTL2	ASS1	C10orf79	CAMTA1	CROCC	DNMT1	ITPK1	NRXN3	PCMTD2	SYT2
	AMDHD1	ACTL8	ADD2	ALAS1	ANKFN1	ASXL3	C11orf49	CAPZB	CRTAC1	DUSP1	ITPKB	NUP210	PHACTR3	TDG
	AMOTL2	ACTN1	ADK	ALCAM	ANKH	ATF6	C11orf9	CARS	CSNK1D	E2F7	JAZF1	OGDHL	PHF20	TTC35
	AMPH	ACTN4	ADM2	ALDH3A2	ANKRD11	ATF7	C12orf49	CASC2	CTNND2	EEF2	KCNF1	OLFML1	PLBD2	TUBB4
	ANAPC11	ACTR5	ADNP	ALDH3B1	ANKRD23	ATF7IP	C14orf147	CASP7	CTSA	EEF2K	KCNQ3	PDE4B	PMFBP1	USP9X
	ANGPT1	ACTRT2	ADPRH	ALDH3B2	ANKRD33B	ATP10A	C15orf50	CASQ2	CTSD	EFTUD2	KIAA1009	PDGFB	PRDM11	WWP2
	ANGPT2	ACY1	ADPRHL1	ALDOA	ANKRD39	ATP1A2	C15orf61	CBX6	CTU1	EGLN3	KIAA1715	PERP	PRR5	ZNF771
	ANGPTL2	ADAM10	ADRA1B	ALG14	ANO4	ATP2B2	C16orf45	CCBE1	CUBN	EIF4B	KIFC3	PEX5L	RAB21	ZNF827
	ANKRD26	ADAM12	ADRA2C	ALG8	ANP32A	ATP6V1B2	C16orf53	CCDC48	CYP3A4	EML1	KIRREL	PIM3	RAB3A
	ANKRD27	ADAM28	ADRBK2	ALK	ANXA3	ATP6V1E2	C16orf62	CCDC69	CYTH4	EPB41L1	KLHL6	PPTC7	RASA3
	ANKRD30A	ADAM33	ADSL	ALMS1	ANXA4	ATP6V1H	C16orf70	CD247	D4S234E	ERRFI1	KREMEN1	PPY2	RYR1
	ANKRD44	ADAM5P	ADSSL1	AMOTL2	AOAH	ATP8B3	C17orf103	CD44	DHX32	ETV1	LCN12	PRKCA	SBNO1
	ANKRD55	ADAMDEC1	AFAP1L2	ANGPT4	APBA1	ATXN3	C17orf47	CDC25B	DHX37	EVI5L	LMTK3	PTPRT	SBNO2
	ANKRD9	ADAMTS12	AFF1	ANK1	APLNR	ATXN7L1	C17orf86	CDH4	DIRC3	FADD	LOC440926	PWP1	SEMA5A
	ANKS1A	ADAMTS13	AFF3	ANK2	APP	BAHCC1	C19orf54	CDK2	DLG1	FAM155A	LZTS2	RAB5A	SFI1
	ANKS1B	ADAMTS14	AFF4	ANK3	AQP12A	BANF2	C19orf59	CDS2	DLG2	FCRL6	MARK4	RCAN2	SH3PXD2A
	ANO1	ADAMTS15	AFG3L2	ANKH	AQP2	BAT2D1	C20orf151	CEACAM18	DMD	FGF12	MED15	RELB	SH3RF3
	ANO10	ADAMTS16	AGAP1	ANKMY2	ARC	BBS2	C20orf152	CELSR1	DNAH17	FLJ22536	MIR365-1	RIMS1	SHANK2
	ANO3	ADAMTS17	AGBL1	ANKRD11	ARHGAP1	BBS9	C20orf186	CERK	DNAJC21	FPR3	MITF	RNF115	SMNDC1
	ANO4	ADAMTS2	AGBL4	ANKRD16	ARHGAP10	BBX	C20orf26	CFL2	DNAJC8	GALNT14	MLANA	RSPO4	SPATA16
	ANO7	ADAMTS3	AGFG2	ANKRD27	ARHGAP19	BCAR3	C21orf29	CFLAR	DNM2	GALNTL1	MORN5	SEC14L2	SPPL3
	ANTXRL	ADAMTS5	AGPAT2	ANKRD6	ARHGAP24	BCL6	C21orf54	CHAT	DOHH	GCNT7	MTCH1	SEMA5A	SRBD1
	AP1G2	ADAMTS6	AGPAT3	ANO1	ARHGAP28	BCL9L	C22orf25	CHCHD6	DPP6	GHR	MUC4	SERPINA5	SYN3
	AP1M1	ADAMTS8	AGPAT4	ANTXR1	ARHGAP8	BCMO1	C2CD2L	CHM	DUSP1	GIPC1	MYO18B	SH3BP4	TAF6L
	AP1S2	ADAMTS9	AGPAT6	ANXA13	ARHGEF16	BCR	C2orf39	CHMP6	EDA	GNA12	NCRNA00188	SHANK2	TCN2
	AP1S3	ADAMTSL1	AGPAT9	ANXA5	ARID1B	BCYRN1	C2orf57	CHN2	EEF1A2	GPNMB	NEURL2	SIAH2	TSC1
	AP2A2	ADAMTSL2	AGRN	ANXA9	ARL2	BHLHE41	C2orf76	CHST11	EEF2K	GRPEL2	NPAS3	SLC15A1	USP32
	AP2M1	ADAMTSL3	AGRP	AOAH	ARMC3	BICC1	C3orf21	CISD2	EGFLAM	GSG1L	NR3C2	SLC25A21	USP36
	AP2S1	ADAMTSL5	AGTPBP1	AP3M2	ARMC9	BMPER	C4orf23	CLCN4	EHHADH	GTF3C1	NT5M	SLC35A5	VPS37D
	AP3B1	ADAP1	AGTRAP	APBA2	ARNT2	BSDC1	C4orf37	CLCN7	EIF3B	HABP4	OPLAH	SLC9A4	WDR81
	AP3D1	ADAP2	AHI1	APBB1IP	ARSB	BTBD16	C6orf106	CLN6	EIF4A3	HDAC11	OR6M1	SLCO4A1	ZNF84
	APBB1	ADARB1	AHNAK	APBB2	ASAM	C10orf11	C6orf115	CLSTN2	ELK3	HOOK2	PADI2	SLIT3
	APBB1IP	ADARB2	AHSA2	APH1A	ASAP2	C10orf128	C6orf138	CLTC	ELMO1	HOXB7	PARD6B	SMARCD3
	APBB2	ADAT2	AIG1	APH1B	ASB11	C10orf2	C7orf10	CMIP	ELMO2	HOXC5	PFTK2	SORCS2
	APC2	ADC	AIMP1	APOBEC3A	ASB5	C10orf26	C8orf75	CMTM8	ELP3	HPCAL1	PHACTR3	SPG20
	APEH	ADCK1	AJAP1	APOLD1	ASNA1	C10orf55	C9orf37	CNBD1	EPS8L3	HPX	PHF15	SRMS
	APLF	ADCK4	AK2	APOO	ASPG	C10orf76	C9orf91	CNR1	ESRRB	ID1	PIK3R6	ST6GALNAC2
	APP	ADCK5	AK5	ARD1A	ASTN1	C11orf9	CACNA1B	CNTN5	EYA2	IGSF21	PLA2G6	STMN1
	AQP1	ADCY1	AK7	ARFGEF1	ASTN2	C12orf42	CACNA1E	COL22A1	FABP3	IGSF3	POU6F2	SUSD3
	ARG1	ADCY2	AKAP1	ARFGEF2	ATF1	C14orf1	CAMK2D	COL4A2	FAM126A	IP6K3	PPP2R3C	THAP8
	ARHGAP10	ADCY3	AKAP12	ARHGAP15	ATIC	C14orf159	CAMTA1	COL6A2	FAM13B	IQCA1	PPY	THRAP3
	ARHGAP23	ADCY5	AKAP13	ARHGAP17	ATOH8	C14orf180	CAP2	CORO2B	FAM178B	KBTBD2	PREX1	TMEM100
	ARHGAP6	ADCY7	AKAP4	ARHGAP21	ATOX1	C14orf34	CAPZB	CPA5	FAM183A	KCNJ4	PRKAR1B	TMEM105
	ARHGEF10L	ADCY9	AKAP6	ARHGAP23	ATP1A1	C14orf37	CARD8	CPEB4	FAM19A5	KDM4C	PROK1	TMEM184B
	ARHGEF18	ADD2	AKNAD1	ARHGAP25	ATP1A4	C14orf43	CARM1	CPNE2	FAM70B	KDM6A	PTCH1	UBR2
	ARHGEF3	ADD3	ALAS2	ARHGAP26	ATP2B2	C14orf64	CASR	CPNE4	FAM92A3	KIAA0556	PTPN1	UGT3A2
	ARHGEF4	ADH1B	ALCAM	ARHGAP6	ATP6AP1	C14orf86	CATSPERB	CRYGC	FARS2	KLF6	PTPRE	URG4
	ARID1B	ADH7	ALDH1L1	ARHGEF10L	ATP6V0A1	C17orf108	CBFA2T2	CRYGS	FGF1	LACTB2	PWWP2B	VAV2
	ARID3B	ADI1	ALDH3A1	ARID5B	ATP6V1B2	C17orf70	CCDC126	CS	FLCN	LASP1	RAET1K	VPS8
	ARID5B	ADIG	ALDH3A2	ARMC9	ATP7A	C17orf86	CCDC129	CSMD2	FLJ25328	LHFP	RANBP3	WDFY4
	ARL10	ADIPOR1	ALDH8A1	ARNT2	ATP8A2	C18orf1	CCDC149	CTNND2	FLVCR2	LOC149620	RGS6	WDR75
	ARL4A	ADK	ALDH9A1	ARNTL2	ATPIF1	C18orf8	CCDC51	CTSF	FOXF2	LOC285501	RIBC2	ZMYND12
	ARL8B	ADM	ALG14	ARRDC4	ATRIP	C19orf25	CCDC60	CUL1	FOXK1	LOC342346	RPH3A	ZNF324
	ARMC10	ADM2	ALG5	ARSB	ATXN1	C1orf126	CCDC88C	CUX2	FOXO3	LOC344595	RPL13P5
	ARMCX4	ADORA2A	ALK	ARSG	ATXN2	C1orf168	CD2BP2	CYP4B1	FOXRED2	LOC728448	RRBP1
	ARNTL	ADPGK	ALKBH2	ART1	AUTS2	C1orf170	CD97	DAGLA	FRAS1	LOC92249	SBNO2
	ARPC1B	ADPRH	ALKBH3	ARVCF	B3GNTL1	C1orf198	CD99L2	DAPK1	FYB	LRP1B	SLA
	ARSB	ADRA1A	ALOX5	ASAH1	BACE2	C1orf71	CDC73	DDIT4	GCNT4	LYG2	SLC25A13
	ARSD	ADRA2B	ALX3	ASAP1	BACH1	C1QTNF1	CDH12	DDR1	GEMIN7	MBD3L1	SLC38A3
	ARSG	ADRB3	AMICA1	ASAP2	BACH2	C20orf112	CDH15	DDR2	GLT8D2	MBD6	SLC41A3
	ARSI	ADRBK2	AMN1	ASAP3	BAG1	C20orf114	CDH23	DDX39	GPR143	MEF2D	SLC6A17
	ASAM	ADRM1	AMPD2	ASB10	BAIAP2L1	C20orf123	CDH3	DGKG	GPR56	MGMT	SLC9A3
	ASAP1	ADSL	AMTN	ASB9	BANP	C20orf194	CDH4	DHCR7	GPSM2	MITD1	SNORD93
	ASCL2	ADSSL1	ANAPC4	ASPHD2	BATF	C20orf196	CELSR1	DLEC1	GRB10	MN1	SORBS3
	ASF1B	AEBP1	ANGPT1	ASTL	BAZ2B	C20orf26	CELSR2	DLEU7	GRIN2A	MPV17	SORCS3
	ASPG	AEBP2	ANK1	ASTN1	BBX	C20orf72	CEP57	DLG1	GRK7	MUC16	SPG21
	ASPSCR1	AFAP1L1	ANK2	ASTN2	BCAR1	C20orf95	CHCHD3	DNAJC5	HCRTR2	MUC20	SPN
	ASTN2	AFAP1L2	ANK3	ATF4	BCAR3	C21orf58	CHCHD6	DNMBP	HDAC4	MYO18B	SPRED3
	ASXL3	AFF1	ANKH	ATF6	BCAS1	C22orf13	CHD5	DOCK2	HFE2	MYO5B	ST6GALNAC2
	ATG2B	AFF2	ANKHD1-EIF4EBP3	ATG4B	BCAS3	C22orf39	CHD6	DOCK8	HINFP	MYO9B	STAB2
	ATP11A	AFF3	ANKRD10	ATG5	BCL11B	C2orf24	CHMP4B	DOK5	HNF4A	NARF	STK17B
	ATP1B4	AFG3L2	ANKRD11	ATL2	BCL2	C2orf42	CHN2	DULLARD	HNRNPF	NAT11	STK31
	ATP5A1	AFTPH	ANKRD17	ATM	BCL2L1	C2orf44	CHRNB2	EEF2K	HNRNPM	NCOR2	SUPT16H
	ATP5D	AGAP1	ANKRD23	ATOH8	BCL7C	C2orf48	CIB4	EEFSEC	HRNBP3	NFAM1	SYNE1
	ATP5O	AGAP3	ANKRD29	ATP10D	BCMO1	C3orf27	CLCA3P	EIF2B5	HSPC072	NINL	SYT12
	ATP6V0A4	AGBL1	ANKRD33B	ATP1A4	BCOR	C3orf34	CLEC16A	EIF3A	HYDIN	NLRC5	TEX10
	ATP6V0E2	AGBL2	ANKRD44	ATP1B1	BCYRN1	C5orf32	CLMN	ELFN2	ICA1	NOTUM	TLL1
	ATP8A2	AGBL4	ANKRD46	ATP2A2	BDNFOS	C5orf33	CLSTN2	ELMO1	IFI6	NRCAM	TMEM90B
	ATR	AGBL5	ANKRD5	ATP2A3	BET1L	C5orf36	CLTCL1	EPB41L1	IGF1R	NRG2	TNK2
	ATRX	AGK	ANKRD55	ATP2B2	BHLHB9	C5orf37	CMTM8	ERCC4	IL12RB1	NTM	TNRC6B
	ATXN2	AGPAT3	ANKRD6	ATP2B3	BHLHE40	C6orf108	CNBD1	ERG	IL15	NTSR1	TNS1
	ATXN3L	AGPAT4	ANKS1B	ATP2C2	BHLHE41	C6orf170	COL11A2	FAM135B	IL2RB	OGDH	TRIM25
	ATXN7L1	AGPAT5	ANO1	ATP5S	BICD1	C6orf35	COL13A1	FAM167B	IP6K1	OR56B4	TRIO
	AUTS2	AGPAT9	ANO2	ATP6V0A2	BLOC1S3	C6orf52	COL4A2	FAM171A1	IRF9	OSBPL8	TRPM6
	B3GAT1	AGTRAP	ANO4	ATP6V1E1	BMF	C7orf33	COL6A2	FAM20A	ITPK1	PARVB	TTC38
	B4GALNT1	AGXT2	ANTXR1	ATP7A	BMP4	C7orf41	COMMD1	FAM20C	IYD	PCDH15	UBE2O
	B9D2	AGXT2L2	ANTXRL	ATRNL1	BMP6	C7orf70	CPS1	FAM46C	JDP2	PCYT1A	USHBP1
	BAHCC1	AHCY	ANXA11	ATXN2	BMP7	C8orf86	CPVL	FAM53B	KCND3	PDE12	UTP11L
	BAI1	AHCYL1	ANXA3	ATXN2L	BRCA2	C9orf125	CPZ	FAM73B	KCNF1	PDE4DIP	VAC14
	BAI2	AHDC1	ANXA4	AXIN2	BRD4	C9orf45	CRB2	FAM78B	KCNK17	PHACTR3	YTHDF1
	BANP	AHI1	ANXA5	AZGP1	BRDT	C9orf85	CRCP	FGD3	KCNMB2	PHF20L1	ZC3H18
	BBS5	AHNAK2	ANXA9	B3GALNT1	BRI3	C9orf98	CREB3L1	FHIT	KCNQ1	PIK3AP1	ZFHX3
	BCAM	AHR	AOAH	B3GAT2	BRS3	CA10	CREB5	FLJ43663	KCNS3	PITPNM3	ZNF335
	BCAS3	AHRR	AOX1	B3GNTL1	BRSK2	CA14	CRHBP	FSCN1	KIAA0146	PLAT	ZNF367
	BCKDHA	AHSG	AP1G1	B4GALNT4	BRUNOL4	CA3	CRHR1	FSTL4	KIAA1274	PLEK2
	BCL2	AIF1L	AP1S2	BAALC	BTBD12	CAB39L	CRISPLD2	FUBP3	KIAA1671	PLEKHO2
	BCL3	AIFM2	AP2A2	BACH2	BTBD7	CABIN1	CRYBB2	GALM	KIAA1688	PLXNA2
	BCL7A	AIG1	AP3B1	BAHCC1	BTBD9	CACNA1A	CSMD1	GALNT2	KIAA1751	POLR3H
	BCL9L	AIM1L	APBA1	BAI1	C10orf11	CACNA1D	CSMD2	GALNT9	KLHL18	PPM1H
	BCOR	AJAP1	APBA2	BAI3	C10orf120	CACNA1H	CTNND2	GCNT2	KRTDAP	PRIM2
	BCYRN1	AK3L1	APBB2	BANK1	C10orf58	CACNG2	CXXC5	GEMIN7	LAMA5	PRKAG2
	BDH1	AK5	APC	BAT2L	C10orf93	CAD	CYGB	GFOD1	LANCL2	PRKCH
	BEGAIN	AK7	APCDD1	BATF	C12orf49	CADPS	CYP1A1	GGA2	LARGE	PRPF19
	BEND7	AKAP2	APLP2	BBC3	C12orf51	CALB2	CYP24A1	GHR	LCN12	PSD3
	BICC1	AKAP6	APOBEC3A	BBS9	C12orf75	CALD1	CYP4B1	GK	LEFTY2	PSMA5
	BICD2	AKAP7	APOBEC3F	BCAN	C13orf35	CAMKK1	CYP4F2	GLI2	LOC100240726	PSMG4
	BIRC5	AKAP8L	APOL2	BCAR3	C14orf153	CAMTA1	CYTH4	GLRA1	LOC150185	PTK6
	BMF	AKD1	APOLD1	BCAS3	C14orf159	CAPZB	DAPK1	GLT25D1	LOC150197	PTPRT
	BMI1	AKNA	AQP12B	BCAS4	C14orf4	CARS	DCTD	GMDS	LOC151300	RABL4
	BMX	AKNAD1	ARAP1	BCKDHB	C14orf72	CCBE1	DDI2	GMPPB	LOC339568	RAI1
	BNC2	AKR1A1	ARC	BCKDK	C15orf27	CCDC108	DEF6	GNA13	LOC400931	RALGAPA2
	BRSK2	AKR1CL1	ARF1	BCL11B	C15orf42	CCDC13	DENND4B	GNAO1	LOC730668	RALY
	BRUNOL4	AKT1S1	ARFGEF2	BCL2A1	C15orf59	CCDC25	DEXI	GP2	LPIN1	RBBP6
	BRUNOL5	AKT2	ARGFX	BEGAIN	C16orf70	CCDC60	DGCR5	GPATCH3	LPP	REV1
	BRWD1	AKT3	ARHGAP15	BEST2	C16orf75	CCDC93	DHX34	GPC6	LRRC58	RHBG
	BTBD11	ALDH16A1	ARHGAP18	BEYLA	C17orf54	CCM2	DIRC3	GPR111	LY86	RHCG
	BTD	ALDH1A3	ARHGAP20	BFSP2	C18orf19	CCNL1	DLC1	GRAMD1C	MACROD2	RIT2
	BTK	ALDH1L1	ARHGAP23	BHLHE40	C18orf25	CD2	DLG1	GRIN1	MANBAL	ROR1
	BZRAP1	ALDH1L2	ARHGAP24	BHLHE41	C19orf2	CD276	DNAH6	GRIP2	MAP3K12	RP1L1
	C10orf140	ALDH3B1	ARHGAP26	BICD2	C19orf24	CD63	DNAJB9	GRK4	MAPK12	RPL35
	C10orf18	ALDH4A1	ARHGAP29	BMP6	C1orf14	CD84	DOCK1	GRM7	MAZ	RREB1
	C10orf99	ALDH5A1	ARHGAP6	BMP7	C1orf141	CDC14A	DOCK6	GRN	MCTP1	S100A5
	C11orf49	ALDOA	ARHGAP8	BMPR1B	C1orf162	CDC25B	DPP10	GSDMD	MED15	SAE1
	C11orf57	ALG14	ARHGEF10	BNC1	C1orf173	CDC2L6	DRD3	GTDC1	MEGF11	SERF2
	C11orf61	ALG3	ARHGEF10L	BNC2	C1orf57	CDH16	DTD1	GTF3C1	MFSD1	SERINC5
	C11orf71	ALG9	ARHGEF12	BNIP3L	C1orf87	CDH4	DTNB	GUCA2B	MICAL3	SESN2
	C11orf75	ALK	ARHGEF3	BPI	C1orf88	CEACAM19	DUSP3	H1FX	MIR639	SGMS1
	C11orf80	ALKBH8	ARHGEF7	BRD2	C1QTNF6	CEACAM4	DUSP8	HBG2	MLPH	SHANK1
	C12orf24	ALLC	ARID1A	BRD4	C1QTNF7	CEACAM5	DYNC1H1	HFE	MLX	SLC10A7
	C12orf44	ALOX12P2	ARID1B	BRE	C20orf151	CEBPG	DYRK1A	HLCS	MN1	SLC16A1
	C12orf65	ALPI	ARID3B	BRF1	C20orf177	CECR5	DYRK1B	HOXA11	MRAS	SLC1A7
	C13orf35	ALPK3	ARID5B	BRIP1	C20orf27	CENPP	ECE2	HOXA5	MTCH2	SLC24A4
	C14orf132	ALPL	ARL8B	BRSK1	C20orf30	CEP135	EDC3	HOXC13	MTM1	SLC28A3
	C14orf135	ALS2	ARMC6	BRSK2	C20orf4	CES2	EEFSEC	HPSE2	MUTYH	SLC38A2
	C14orf166B	ALS2CL	ARMC9	BRUNOL4	C20orf43	CFDP1	EFCAB6	HS1BP3	MYO16	SLC44A3
	C14orf180	AMBRA1	ARMCX2	BRWD1	C20orf79	CHFR	EGFLAM	HS6ST3	MYRIP	SLC45A2
	C14orf2	AMD1	ARMCX5	BSN	C21orf125	CHID1	EGR4	HSD17B14	NCRNA00157	SLC9A3
	C14orf37	AMHR2	ARNT2	BTBD16	C21orf70	CHRNA1	EHD1	HSDL1	NEU1	SMAD3
	C14orf73	AMICA1	ARPC1B	BTBD9	C21orf91	CHST11	EHD3	ICAM1	NIPAL3	SMO
	C16orf35	AMN	ARPC5L	BTF3	C22orf9	CHST9	EIF1	IFI6	NIPAL4	SMPD1
	C16orf45	AMOTL1	ARPP-21	BTN3A2	C2CD4B	CIT	EIF3B	IL4R	NIPSNAP1	SOCS5
	C16orf58	AMOTL2	ARRB1	C10orf107	C2orf55	CIZ1	EIF3K	INMT	NOXA1	SPAG4L
	C16orf67	AMPH	ARRDC2	C10orf11	C2orf67	CKS2	EIF4G3	INPP4B	NRG2	SPSB1
	C16orf73	AMZ1	ARSG	C10orf47	C2orf70	CLASP1	ELFN2	IRAK3	NTSR1	SPSB4
	C17orf108	AMZ2	ASAP1	C10orf58	C3orf1	CLCN5	ELMO1	ISY1	NUDCD3	ST6GAL1
	C17orf56	ANAPC11	ASAP2	C10orf67	C3orf21	CLDN23	EML4	ITGB3	NUP210	STK32B
	C17orf63	ANAPC5	ASCC2	C10orf72	C3orf55	CLEC16A	EMR1	ITGB5	NUPL2	STX16
	C17orf90	ANAPC7	ASCL1	C10orf75	C3orf59	CLN8	ENPP7	JAKMIP3	NXT1	SYN3
	C17orf99	ANGEL1	ASH2L	C11orf20	C4orf19	CLSTN2	EPB41	JARID2	OGDH	TCF25
	C18orf1	ANGPT1	ASPH	C11orf66	C4orf29	CLTA	EPB41L1	JAZF1	OPA1	TG
	C19orf2	ANK1	ASPHD2	C11orf75	C4orf46	CLVS2	EPHA5	KANK1	ORC4L	TIMP2
	C19orf28	ANK2	ASTN2	C12orf36	C5orf13	CMTM4	EPHA6	KANK2	OSBP2	TLE1
	C19orf60	ANK3	ASXL2	C12orf42	C5orf22	CNO	EPS15L1	KBTBD8	PADI2	TMCC2
	C19orf73	ANKH	ASXL3	C12orf63	C5orf41	CNPY2	ETS1	KCNA10	PAX3	TMED6
	C1orf101	ANKHD1	ATAD2	C12orf73	C6orf138	CNTN5	ETV5	KCNAB1	PCK2	TMEM134
	C1orf129	ANKK1	ATAD4	C12orf76	C6orf81	COL14A1	ETV7	KCND3	PDCD6	TMEM146
	C1orf130	ANKRD11	ATF3	C13orf33	C7orf10	COL20A1	EVC	KCNJ6	PDE4B	TMEM178
	C1orf135	ANKRD16	ATF6	C14orf135	C7orf36	COL4A4	EVPL	KCNMB2	PDE8B	TMEM90B
	C1orf186	ANKRD28	ATG10	C14orf149	C7orf50	COL5A1	EYA2	KCNQ1	PDGFB	TOP3B
	C1orf198	ANKRD29	ATG16L1	C14orf166B	C7orf52	COL7A1	FADS3	KDM5B	PDXK	TPO
	C1orf86	ANKRD31	ATL3	C14orf182	C7orf53	COL8A1	FAF1	KIAA1012	PDZD2	TRAPPC3
	C1orf87	ANKRD33B	ATM	C14orf43	C7orf60	COLEC11	FAM102A	KLF11	PDZRN3	TRIM55
	C1orf95	ANKRD39	ATOH8	C14orf70	C8orf38	COMMD1	FAM178B	KLHDC4	PFN4	TRIM8
	C20orf173	ANKRD40	ATOX1	C14orf79	C8orf46	COMMD3	FAM179A	KRT35	PHC2	TRIO
	C21orf125	ANKRD44	ATP10A	C14orf86	C8orf55	COMMD9	FAM187B	LCMT1	PIM1	TRMT61A
	C21orf129	ANKRD46	ATP11A	C15orf21	C8orf74	COQ7	FAM19A5	LOC100188949	PIP4K2C	TSHZ2
	C21orf59	ANKRD50	ATP13A2	C15orf27	C9orf106	CPA3	FAM3A	LOC284837	PLEKHG4B	TYMP
	C21orf63	ANKRD54	ATP1A3	C15orf50	C9orf170	CPEB1	FAM46B	LOC285954	PLOD1	UBASH3B
	C2orf57	ANKRD55	ATP2B2	C15orf60	C9orf25	CPLX2	FAM49A	LOC388965	PMEPA1	UGT1A3
	C2orf61	ANKRD56	ATP2C1	C16orf10	C9orf64	CPLX3	FAM53B	LOC728643	PPARGC1B	UQCC
	C2orf62	ANKS1A	ATP5SL	C16orf13	C9orf69	CPM	FAM65B	LONP2	PPT1	UTP11L
	C2orf63	ANKS1B	ATP6AP2	C16orf54	C9orf75	CPS1	FAM83A	LONRF2	PRDM2	WDR70
	C2orf85	ANO1	ATP6V0A1	C16orf62	C9orf91	CPVL	FBF1	LRRC6	PREX1	WNT7A
	C3orf20	ANO10	ATP6V0C	C16orf63	C9orf93	CRABP2	FBLN2	LTBP2	PRKAR1B	XPNPEP1
	C3orf58	ANO2	ATP6V1B2	C16orf71	CABLES1	CREB3L2	FBLN7	MACROD2	PSEN1	ZBTB46
	C4orf3	ANO7	ATP6V1D	C16orf78	CABLES2	CREBBP	FBRSL1	MAD1L1	PTCHD2	ZEB1
	C4orf51	ANP32A	ATP6V1G1	C17orf105	CACHD1	CRP	FBXO18	MAG	PTPRF	ZMAT4
	C4orf52	ANP32B	ATP8A1	C17orf73	CACNA1A	CRYBG3	FBXO38	MAGI1	PTPRT	ZMYM6
	C5orf26	ANP32E	ATP8B1	C19orf10	CACNA1C	CRYZ	FCRL2	MAN1C1	PUS1	ZNF335
	C5orf27	ANTXR1	ATP8B2	C19orf28	CACNA1E	CSF2RB	FDXR	MAP1S	PXT1	ZNF507
	C5orf35	ANXA13	ATP9A	C19orf30	CACNA1H	CSMD2	FEM1B	MAP2	RAB7A	ZNF521
	C5orf53	ANXA2	ATP9B	C19orf41	CACNA2D3	CTDSP2	FGF1	MAP3K7IP1	RABEP1	ZNF622
	C6orf120	ANXA3	ATXN1	C19orf45	CACNG4	CTDSPL	FGF12	MAPK1	RAD23A	ZNF653
	C6orf136	ANXA4	ATXN1L	C1orf115	CACNG5	CTLA4	FGGY	MCART1	RBBP4	ZNF716
	C6orf186	AOAH	ATXN2	C1orf127	CADM1	CTNNA2	FILIP1L	MCF2L2	RBM47	ZNF763
	C6orf208	AOX1	ATXN7L1	C1orf151	CADPS	CTNNBL1	FKBP1B	MCFD2	RCBTB1	ZYX
	C6orf35	AP1AR	ATXN8OS	C1orf159	CADPS2	CTNND2	FKBP5	MED13	RERE
	C6orf58	AP1B1	AUP1	C1orf168	CALD1	CTPS	FLJ22536	MEGF11	RNF146
	C6orf97	AP1M1	AUTS2	C1orf170	CALHM1	CTR9	FLJ23834	MESDC1	RNF19B
	C7orf10	AP2A1	AVL9	C1orf183	CAMK2B	CTSZ	FLJ26850	MFI2	RNF212
	C7orf33	AP2A2	AVPR2	C1orf190	CAMK2N1	CUX1	FNIP1	MGC23270	RNF5P1
	C7orf42	AP2S1	AWAT2	C1orf9	CAMK4	CYB5RL	FOXO3	MICAL3	ROR1
	C7orf50	AP3D1	AXIN1	C1QL2	CAMTA1	CYMP	FOXP1	MIR548D1	RRAGC
	C8orf34	AP3S1	AXIN2	C1QTNF2	CAPN5	CYP11B2	FREM2	MIR632	SAMD7
	C8orf37	APBA2	AZIN1	C1QTNF7	CAPRIN1	CYP2E1	FRMD4B	MON1B	SCAMP3
	C8orf4	APBB1IP	B3GALT5	C1S	CAPSL	CYP39A1	FRY	MPPED1	SCHIP1
	C9orf130	APBB2	B3GNTL1	C2	CARS	CYP4B1	FSHR	MSI2	SCUBE1
	C9orf3	APC	B4GALT2	C20orf123	CCDC115	CYP4F8	FTSJD1	MTUS1	SDC2
	C9orf40	APC2	B4GALT4	C20orf152	CCDC14	CYS1	GABBR2	MYH7B	SETDB1
	C9orf44	APCDD1	B4GALT5	C20orf197	CCDC152	CYTH4	GADL1	MYLK	SEZ6L
	C9orf57	API5	B4GALT6	C20orf199	CCDC33	DAAM1	GALNT9	NAGK	SFRP1
	C9orf69	APLF	BACH2	C20orf26	CCDC43	DAAM2	GALNTL6	NAGLU	SGCZ
	C9orf7	APLNR	BAHCC1	C20orf85	CCDC51	DAP	GAS8	NCOA6	SIGLEC1
	C9orf86	APOA4	BAI1	C20orf94	CCDC60	DAPK2	GCGR	NDE1	SKAP2
	C9orf96	APOB	BAI2	C21orf121	CCDC73	DAZAP1	GDPD3	NDUFS6	SLC24A3
	CABP1	APOD	BAI3	C21orf129	CCDC93	DBNL	GEMIN7	NEDD9	SLC25A26
	CACNA1A	APOE	BAIAP2	C21orf2	CCL25	DBP	GFI1	NEK11	SLC27A1
	CACNA1D	APOL1	BAIAP2L1	C21orf29	CCR1	DCAF13	GJD4	NPHP4	SLC2A1
	CACNA1G	APOL3	BAMBI	C21orf45	CD1A	DCAF8L2	GLI3	NPSR1	SLC6A17
	CACNA2D2	APOL4	BATF3	C21orf63	CD1E	DCT	GLT25D2	NPTN	SLC9A3
	CACNA2D3	APOO	BAZ1A	C21orf88	CD44	DCUN1D4	GMDS	NPY1R	SLC9A8
	CACNB2	APP	BBS1	C21orf91	CD5	DDB1	GNG7	NR1D1	SLCO4A1
	CACNG3	APPL2	BBS9	C22orf25	CD53	DDR2	GOSR2	NUP210	SLIT3
	CAGE1	APRT	BBX	C22orf32	CD59	DDX10	GPC5	NXN	SMPD3
	CALML5	AQP1	BCAN	C22orf33	CD63	DGAT2L6	GPC6	NXPH1	SNAP25
	CAMK1D	AQP12A	BCAR3	C22orf9	CD7	DGCR2	GPR133	NXT1	SNTN
	CAMK1G	AQP2	BCAS3	C2CD4D	CD81	DGKI	GPR137B	OLA1	SNX10
	CAMK2B	AQP5	BCAS4	C2orf34	CDC16	DHCR7	GPR160	OPCML	SNX13
	CAMKK1	AQP8	BCAT1	C2orf57	CDC25B	DIP2C	GPR31	OSBPL5	SNX29
	CAMTA1	AR	BCL11A	C2orf83	CDC27	DKK3	GRAMD1B	OSGEPL1	SNX8
	CAPN2	ARAP2	BCL2	C2orf90	CDC5L	DLG2	GRID1	OSMR	SOCS2
	CAPN9	ARAP3	BCL2L1	C3orf21	CDCA2	DLX2	GRIK3	OTOS	SOX5
	CAPRIN1	ARD1B	BCL2L10	C3orf22	CDCA4	DNAH11	GRIK4	P2RX7	SPAG9
	CASP1	ARF4	BCL2L11	C3orf32	CDCP2	DNAH17	GRIN2A	PABPN1	SPATA2
	CBFA2T3	ARF6	BCL2L13	C4orf19	CDH1	DNAH5	GRK7	PADI1	SPG21
	CBX5	ARFGAP1	BCL3	C4orf22	CDH11	DNAH8	GRM7	PARD6B	SPINK8
	CCBE1	ARFGAP3	BCL6	C4orf49	CDH12	DNAJC15	GTF3C1	PARM1	SPRED1
	CCDC102B	ARFRP1	BCL7C	C5orf32	CDH13	DNAJC2	GUCY2C	PATL1	SPRN
	CCDC108	ARHGAP1	BCL9	C5orf36	CDH22	DOK5	GUCY2G	PCM1	SPTBN1
	CCDC13	ARHGAP10	BCL9L	C5orf41	CDH23	DPP6	GYG1	PDDC1	ST6GAL2
	CCDC15	ARHGAP12	BCMO1	C5orf51	CDH3	DPYD	HAO1	PDE4DIP	STARD13
	CCDC150	ARHGAP15	BCOR	C5orf56	CDH4	DPYSL2	HAPLN3	PDE8A	SUSD5
	CCDC22	ARHGAP24	BDH1	C5orf58	CDH6	DRD3	HCG4	PDIA5	SUZ12
	CCDC3	ARHGAP26	BDH2	C6	CDH7	DSCAM	HCN2	PEX5L	SYN3
	CCDC37	ARHGAP28	BDP1	C6orf106	CDK5RAP2	DTNBP1	HECW1	PFDN4	SYNRG
	CCDC45	ARHGAP29	BEAN	C6orf115	CDK6	DVL1	HES1	PGM1	TACC1
	CCDC46	ARHGAP4	BEND3	C6orf125	CDKL1	DYNC2H1	HESX1	PGPEP1	TAF3
	CCDC53	ARHGAP5	BEND7	C6orf126	CDKN2AIP	DYRK1A	HHLA2	PHC2	TBC1D10A
	CCDC60	ARHGAP6	BFAR	C6orf132	CDS2	DYSF	HIPK2	PI4KA	TBC1D7
	CCDC63	ARHGAP8	BFSP1	C6orf142	CDYL	EBF3	HLA-DPB2	PIM3	TEF
	CCDC83	ARHGDIA	BFSP2	C6orf217	CEACAM6	EDN3	HMBOX1	PKHD1	TGIF1
	CCDC88B	ARHGEF10	BHLHE23	C7orf10	CEBPA	EEF2K	HOPX	PLAC2	THAP6
	CCDC88C	ARHGEF10L	BHLHE41	C7orf41	CECR2	EEFSEC	HPCAL1	PLCH2	TMCO4
	CCL16	ARHGEF11	BHMT2	C7orf50	CELSR1	EFCAB6	HPS3	PNPLA5	TMEM51
	CCL26	ARHGEF12	BICD1	C7orf57	CELSR2	EFEMP1	HRNBP3	POLR1C	TMEM52
	CCL3	ARHGEF16	BICD2	C7orf65	CENPP	EGFR	HS3ST4	POLS	TMEM63C
	CCNG2	ARHGEF18	BID	C8A	CEP250	EHHADH	HSD17B14	PPM1H	TNFRSF1B
	CCNT2	ARHGEF2	BIN3	C8orf74	CEP72	EID2	HSD17B3	PPP1R3E	TNS3
	CCNY	ARHGEF3	BIRC6	C8orf76	CETN2	EIF4A3	HTR1D	PRCP	TOM1
	CCR7	ARHGEF7	BLNK	C8orf80	CFI	EIF5A2	HVCN1	PRKCB	TPCN2
	CD109	ARID1A	BLVRB	C9orf3	CHAT	EML4	IDH2	PRMT3	TPRA1
	CD300C	ARID1B	BMF	C9orf69	CHCHD10	EMP2	IFI44	PROK1	TRAPPC3
	CD40LG	ARID3A	BMP6	C9orf93	CHCHD3	EMR3	IFT81	PRPF39	TRIM33
	CD59	ARID4A	BMP7	CA10	CHCHD6	EN2	IGF2	PTAFR	TRIOBP
	CD82	ARID5A	BMPER	CA12	CHD1L	ENO1	IGF2BP3	PTGES	TSHZ2
	CD83	ARID5B	BMPR1B	CA4	CHD6	EP400	IGFBP1	PTGIS	TSSC1
	CDC2L5	ARL15	BNC1	CA8	CHGA	EPB41L4B	IGSF11	PTPRF	TTC7B
	CDC2L6	ARL3	BNC2	CAB39	CHKA	EPHA6	IGSF21	PTPRT	TTLL1
	CDC42EP4	ARL6	BNIP3	CABIN1	CHL1	EPHB1	IGSF3	PTTG1	TTLL11
	CDCA4	ARL6IP5	BOC	CABLES1	CHN2	EPHB2	IGSF6	PVALB	TTLL9
	CDH13	ARL8A	BOD1	CACHD1	CHPT1	EPHB3	IL16	PXDN	TTYH3
	CDH2	ARL8B	BOLA1	CACNA1A	CHRM1	ERBB4	IL1RAP	PXDNL	UBFD1
	CDH4	ARMC3	BPESC1	CACNA1D	CHRNB4	ERC2	IL23R	RAB42	VAV1
	CDH5	ARMC4	BPGM	CACNA1E	CHRND	ERG	INSIG1	RAB7A	VGF
	CDH7	ARMC9	BPTF	CACNA1H	CHST11	ESF1	INTS6	RABL4	VPREB1
	CDH8	ARNT	BRD2	CACNA1I	CHST8	ESR1	IRX4	RALGDS	VPS35
	CDK2AP2	ARNT2	BRD7	CACNA2D2	CHSY1	ETS1	ISG20	RARRES1	VWA1
	CDK5R1	ARPC1A	BRD8	CACNA2D3	CIITA	ETS2	ITGA11	RASGRF1	VWDE
	CDK6	ARPC1B	BRE	CACNG3	CIT	ETV5	ITGAM	RASSF3	WBP2
	CDV3	ARRB1	BRWD1	CADPS	CITED4	EVC2	ITPKC	RBM20	WBSCR17
	CDX1	ARRB2	BST1	CALD1	CLCA2	EVI5	ITPR1	RBM33	WDR90
	CDYL2	ARSA	BSX	CALN1	CLCN2	EXOC2	JARID2	RBMS1	WDR92
	CEACAM3	ARSB	BTBD11	CALR	CLCN5	EYA2	JAZF1	REEP4	WHSC1
	CEACAM7	ARSI	BTBD16	CALY	CLCN6	EYS	JOSD1	RERE	XKR4
	CECR4	ART3	BTBD19	CAMK1D	CLDN14	F11	KALRN	RFX4	XYLT1
	CENPH	ARV1	BTBD9	CAMK2A	CLDN18	F13A1	KBTBD2	RLF	YPEL1
	CERCAM	ARVCF	BTD	CAMK2G	CLEC16A	FABP6	KCNAB1	RMND1	ZBTB20
	CERK	ASAH2	BTG2	CAMLG	CLIP1	FAM102A	KCNAB2	RNF185	ZBTB38
	CFLP1	ASAP1	BTRC	CAMTA1	CLMN	FAM105A	KCND2	RNF220	ZBTB40
	CGREF1	ASAP2	BZW2	CANX	CLN8	FAM107B	KCNIP3	RNF24	ZBTB43
	CHAF1B	ASB1	C10orf11	CAP2	CLNK	FAM108A1	KCNIP4	RNGTT	ZDHHC11
	CHCHD5	ASB10	C10orf18	CAPN13	CLPTM1L	FAM113A	KCNK18	ROR1	ZDHHC22
	CHD1	ASB15	C10orf26	CAPZA2	CLRN2	FAM124A	KCNK5	RPE	ZMAT5
	CHD1L	ASB2	C10orf27	CAPZB	CLSTN2	FAM129A	KCNQ2	RPS28	ZMIZ1
	CHD7	ASB3	C10orf4	CARD11	CLYBL	FAM134B	KCNQ5	SCARB1	ZNF362
	CHD9	ASB5	C10orf46	CARD14	CNDP1	FAM138D	KDM4C	SCARF2	ZNF630
	CHDH	ASCL2	C10orf54	CARD18	CNGA3	FAM155A	KHDRBS1	SCUBE1	ZNF706
	CHP	ASF1A	C10orf76	CARD8	CNOT4	FAM163A	KIAA0226	SDC3	ZZZ3
	CHRM3	ASH1L	C10orf81	CASP7	CNTN3	FAM178A	KIAA1026	SDR39U1
	CHST11	ASNS	C10orf84	CASR	CNTN4	FAM178B	KIAA1033	SEPHS2
	CHST12	ASPH	C10orf90	CAST	CNTN6	FAM187B	KIAA1217	SFRS8
	CHST3	ASRGL1	C10orf91	CBLN4	COBL	FAM190A	KIAA1522	SGK1
	CHST9	ASS1	C11orf31	CBR3	COL15A1	FAM195B	KIAA1671	SGSM1
	CIB4	ASTL	C11orf49	CBX4	COL18A1	FAM19A1	KIAA1908	SHANK2
	CLASP2	ASTN1	C11orf63	CBX7	COL22A1	FAM19A5	KIF16B	SIRT5
	CLCN2	ASTN2	C11orf66	CCDC126	COL23A1	FAM53B	KIRREL3	SKINTL
	CLDN14	ASXL2	C11orf67	CCDC132	COL27A1	FAM71F1	KIT	SLAMF7
	CLDN18	ATAD3A	C11orf84	CCDC136	COL4A2	FAM81B	KLF15	SLC12A6
	CLEC10A	ATF1	C12orf49	CCDC46	COMMD4	FASTK	KLHDC7A	SLC1A4
	CLEC11A	ATF2	C12orf66	CCDC51	COMT	FAT1	KLHL28	SLC24A3
	CLIC5	ATF5	C13orf16	CCDC54	COMTD1	FAT3	KLHL38	SLC25A24
	CLMN	ATF6	C13orf18	CCDC60	COPG	FBXL2	KLHL6	SLC25A36
	CLN8	ATG12	C14orf104	CCDC64	COPS8	FBXL7	KRBA1	SLC26A6
	CLNK	ATG16L1	C14orf153	CCDC77	CORO1C	FBXO2	KRTAP19-8	SLC35E3
	CMKLR1	ATG4B	C14orf159	CCDC83	CPB2	FBXO21	KYNU	SLC45A2
	CMTM4	ATG4D	C14orf179	CCDC85C	CPEB1	FBXO32	LAMC3	SLC6A17
	CNIH3	ATG7	C14orf180	CCDC9	CPLX2	FCAMR	LARP1	SLC8A1
	CNN1	ATL2	C14orf183	CCL5	CPNE4	FGF12	LBXCOR1	SLC9A8
	CNOT8	ATOH8	C14orf184	CCNB1	CPNE5	FGFBP3	LCAT	SLCO4A1
	CNTN4	ATP10A	C14orf33	CCNE1	CPNE9	FGGY	LDB3	SMOC2
	CNTNAP2	ATP10D	C14orf37	CCNF	CPPED1	FHAD1	LHFPL2	SNAP25
	CNTNAP5	ATP11A	C14orf43	CCNJL	CPS1	FIBCD1	LHFPL4	SNRPC
	COBL	ATP11B	C14orf48	CCNO	CPVL	FIG4	LHX4	SNTG1
	COL11A2	ATP13A2	C14orf49	CCR3	CPZ	FKBP1A	LMLN	SPAG17
	COL13A1	ATP13A3	C14orf64	CCR4	CRB1	FKBP6	LMO2	SPCS2
	COL18A1	ATP13A4	C14orf80	CCT5	CREB5	FLJ23867	LOC100128675	SPINT3
	COL19A1	ATP1A1	C14orf93	CD163L1	CREG2	FLJ32065	LOC100129034	SPON1
	COL22A1	ATP1A4	C15orf37	CD1A	CRIM1	FLYWCH1	LOC100130238	SPSB1
	COL23A1	ATP1B1	C15orf39	CD36	CRY2	FMNL2	LOC100132831	SPTLC3
	COL25A1	ATP1B3	C15orf54	CD38	CSF1	FN1	LOC100134259	SRRD
	COL27A1	ATP2B2	C15orf59	CD40	CSMD1	FNBP4	LOC116437	SSR1
	COL4A1	ATP2B3	C16orf35	CD47	CSMD2	FNIP2	LOC148709	ST3GAL6
	COL4A2	ATP2B4	C16orf5	CD5	CSMD3	FOXN3	LOC151534	ST6GAL1
	COL4A4	ATP2C2	C16orf53	CD6	CSRNP1	FRMD4A	LOC255167	STARD13
	COL5A1	ATP5H	C16orf55	CD7	CST3	FSTL4	LOC256880	STK10
	COL6A1	ATP6AP1	C16orf62	CD70	CTNNA2	FTH1	LOC285692	SULF2
	COL6A2	ATP6V0A1	C16orf74	CD83	CTNNBIP1	FYB	LOC285740	SYCP2L
	COL9A3	ATP6V0D2	C16orf75	CDA	CTNND2	FYCO1	LOC415056	SYN3
	COLEC12	ATP6V0E1	C16orf87	CDC14C	CTNS	GABBR2	LOC728323	SYT17
	COLQ	ATP6V0E2	C17orf102	CDC16	CTSL1	GADL1	LOC90246	TAX1BP1
	COMT	ATP6V1C1	C17orf105	CDC42	CTSL3	GALNTL6	LOC90784	TBC1D24
	COPB1	ATP6V1F	C17orf42	CDC42BPB	CTTNBP2NL	GATSL3	LOXHD1	TBK1
	COPG2	ATP6V1G1	C17orf54	CDC42EP3	CUX1	GBE1	LOXL1	TBX15
	COQ2	ATP7B	C17orf57	CDCA5	CUX2	GCLC	LPCAT1	THOC5
	COQ5	ATP8A1	C17orf69	CDCA7L	CX3CR1	GDF15	LPO	TM4SF19
	COTL1	ATP8A2	C17orf79	CDGAP	CXCL14	GDPD5	LPP	TMC5
	COX4I1	ATP8B4	C17orf86	CDH12	CYB5RL	GFI1	LRGUK	TMC6
	COX4NB	ATP9A	C17orf95	CDH13	CYGB	GFRA1	LRRC16A	TMC8
	COX6B2	ATP9B	C17orf96	CDH16	CYMP	GGA2	MACROD2	TMCO4
	CPD	ATPAF2	C18orf1	CDH17	CYP11B2	GGCT	MAGI1	TMEM114
	CPNE4	ATPBD4	C18orf2	CDH18	CYP4F22	GIMAP8	MALAT1	TMEM146
	CPT1C	ATR	C19orf12	CDH22	CYP7B1	GLI2	MAN1C1	TNK2
	CREB3L2	ATRNL1	C19orf28	CDH23	CYTH1	GLIS1	MAN2A2	TOMM20
	CREBBP	ATRX	C19orf38	CDH26	CYTH2	GLTP	MAN2B2	TPM3
	CRIP2	ATXN1	C19orf42	CDH3	D2HGDH	GMPR	MANBAL	TRERF1
	CRISP2	ATXN10	C19orf47	CDH4	DAAM1	GNA15	MAPKAP1	TRIB1
	CRISPLD2	ATXN2L	C19orf75	CDKN2BAS	DAB1	GNG2	MAPT	TRIM63
	CRK	ATXN8OS	C19orf77	CDYL2	DAPK1	GPA33	MAST2	TRIO
	CROCC	AUTS2	C1GALT1	CEACAM6	DBR1	GPAM	MATN1	TRPC1
	CRYAA	AVPI1	C1orf109	CEACAM8	DCAKD	GPR123	MBP	TRPM1
	CRYGN	AVPR1A	C1orf126	CECR4	DDB1	GPR132	MBTPS1	TRPM3
	CRYL1	AVPR2	C1orf127	CELSR1	DDI2	GPR137B	MCC	TSC1
	CSF2	AXIN2	C1orf128	CENPB	DDOST	GPR150	MCM2	TSHZ2
	CSMD1	AXL	C1orf130	CENPM	DDR2	GPR157	MCM7	TSPYL2
	CSN2	AZI1	C1orf144	CENPN	DDX3X	GPR177	MCOLN3	TTC38
	CSPG5	AZIN1	C1orf156	CEP63	DDX5	GPR84	MCTP1	TTC9B
	CTBP2	B3GALTL	C1orf172	CEP68	DDX51	GRAP2	MED15	TYR
	CTDP1	B3GAT2	C1orf174	CEP72	DEFA10P	GRB2	MED26	UBL4B
	CTDSPL	B3GAT3	C1orf187	CFDP1	DEFB118	GRHL2	MEGF6	UBN1
	CTH	B3GNT2	C1orf203	CFI	DENND2A	GRID1	MET	UBR4
	CTNNA3	B3GNT3	C1orf216	CFTR	DEPDC1	GRID2	MFF	ULK3
	CTNNBIP1	B3GNT4	C1orf228	CGGBP1	DEPDC5	GRIK2	MGA	UMODL1
	CTSD	B3GNT7	C1orf25	CHD5	DFFA	GRIK3	MGAT4A	UNC84B
	CTSL1	B3GNTL1	C1orf51	CHD7	DGKB	GRIN2A	MGMT	UQCR
	CTU2	B4GALNT2	C1orf87	CHD9	DGKG	GRK5	MICALL1	UROD
	CUBN	B4GALNT4	C1orf9	CHMP2B	DHDPSL	GRM8	MICALL2	UVRAG
	CUGBP1	B4GALT1	C1QB	CHMP6	DHRS3	GSK3B	MID1	VAC14
	CUGBP2	B4GALT3	C1QL2	CHN2	DIDO1	GSR	MIR146A	VPS11
	CUX1	B4GALT4	C1QTNF1	CHRNA1	DIP2A	GUCY1A3	MIR148A	VPS13D
	CUX2	BAALC	C20orf103	CHRNB3	DIP2C	GUCY2F	MIR548A2	VWA3B
	CX3CL1	BACH2	C20orf111	CHST11	DIRC3	GYPC	MKL2	WBSCR17
	CXorf22	BAG3	C20orf114	CHST8	DLEU2	HAL	MLLT4	WDFY4
	CXorf57	BAHCC1	C20orf117	CHSY1	DLG2	HAR1A	MPPED1	WFDC5
	CXorf66	BAI1	C20orf12	CIC	DLG5	HBP1	MRPS15	WWOX
	CXXC4	BAI3	C20orf123	CIT	DLGAP1	HCCA2	MS4A7	XPNPEP1
	CYB5R2	BANK1	C20orf151	CKAP2L	DLGAP2	HCG27	MSI2	XRCC6
	CYBA	BANP	C20orf194	CLASP1	DLGAP3	HDGFL1	MTUS1	XRRA1
	CYHR1	BARX2	C20orf196	CLCA3P	DLGAP4	HEATR1	MUC6	YPEL1
	DAAM1	BASP1	C20orf197	CLDN11	DNAH11	HEATR2	MYBPHL	ZFAND2A
	DAB1	BATF3	C20orf20	CLDN18	DNAH14	HEXIM1	MYH16	ZFR2
	DAB2IP	BAZ2B	C20orf43	CLDN22	DNAH5	HIAT1	MYH7	ZFYVE9
	DACH2	BBC3	C20orf54	CLEC16A	DNAH6	HIBADH	MYH9	ZKSCAN5
	DACT3	BBS5	C20orf56	CLIP2	DNAI2	HIF1A	MYLK3	ZNF333
	DAG1	BBS9	C20orf70	CLMN	DNAJC13	HIST1H3D	MYO10	ZNF335
	DAPK1	BBX	C20orf85	CLN8	DNAJC27	HIVEP3	MYO16	ZNF354A
	DAZAP1	BCAN	C21orf29	CLNK	DNAJC6	HLCS	MYO5A	ZNF407
	DCAF8	BCAP29	C21orf34	CLPTM1L	DNAL4	HMGXB4	MYOF
	DCC	BCAR1	C21orf84	CLRN1	DNER	HOPX	NARF
	DCLK1	BCAR3	C22orf13	CLSTN1	DNM3	HOXA3	NAV2
	DCLK3	BCAR4	C22orf9	CLSTN2	DOCK2	HPS1	NBAS
	DCLRE1C	BCAS1	C2CD4B	CLYBL	DOCK4	HPS3	NCOA7
	DCP1B	BCAS3	C2CD4C	CMTM7	DOCK9	HPS4	NDUFA12
	DCST1	BCAS4	C2orf18	CNDP1	DOPEY2	HPSE2	NEAT1
	DCUN1D1	BCAT2	C2orf48	CNIH	DPH3	HRH4	NECAB3
	DDHD1	BCCIP	C2orf55	CNNM2	DPP10	HRNBP3	NEK6
	DDX24	BCKDK	C2orf57	CNNM4	DPP6	HS3ST4	NEO1
	DDX25	BCL2	C2orf61	CNO	DPP7	HSBP1L1	NFAM1
	DDX31	BCL2A1	C2orf72	CNOT1	DPY19L3	HYDIN	NFASC
	DEDD2	BCL2L15	C2orf76	CNOT4	DPY19L4	IARS	NFX1
	DEF6	BCL6	C2orf80	CNTFR	DPYS	ICA1	NKD2
	DENND1C	BCOR	C3orf21	CNTLN	DPYSL5	IDUA	NLGN1
	DEPDC1B	BCR	C3orf25	CNTN1	DR1	IFI16	NLN
	DERL1	BDH1	C3orf26	CNTN2	DSCAML1	IFI35	NME7
	DFNB31	BDKRB2	C3orf27	CNTNAP2	DSCR9	IGF2BP3	NOTCH1
	DGCR6L	BDNF	C3orf32	COG3	DTNB	IGF2R	NOX3
	DGKK	BEAN	C3orf39	COL13A1	DTNBP1	IGFBP1	NPAS2
	DHRS7B	BEGAIN	C3orf43	COL18A1	DTYMK	IGSF21	NPHP4
	DHRS7C	BEND3	C3orf47	COL22A1	DUS3L	IKBKB	NRBP2
	DIAPH2	BEX1	C3orf57	COL23A1	DUSP22	IL1R2	NRG1
	DICER1	BFAR	C3orf58	COL29A1	DUSP27	IL6R	NRG3
	DIP2C	BFSP2	C3orf67	COL4A4	DUSP7	INADL	NTAN1
	DIRAS2	BHLHE23	C3orf70	COL6A2	DUSP8	INPP4B	NTM
	DIXDC1	BHLHE41	C3P1	COL9A1	DYM	INPP5A	NTN1
	DKFZp566F0947	BICC1	C4orf10	COLEC10	DYTN	INPP5D	NTRK3
	DKFZp686O24166	BICD2	C4orf19	COMMD10	E2F6	INSR	NUAK2
	DLC1	BIK	C4orf22	COMT	EAF1	IQCA1	NUP210
	DLGAP1	BIN1	C4orf41	COPG	EBF1	IQSEC1	NXPH3
	DLL1	BIN3	C4orf45	COTL1	EBF3	IRX4	OAS3
	DLL4	BIRC2	C4orf50	COX5B	EBF4	ISX	ODZ1
	DLX3	BIRC6	C4orf52	COX7A2	ECE2	ITGA11	ODZ2
	DMD	BIRC7	C5orf22	CPLX1	ECHDC1	ITGA9	ODZ4
	DMXL1	BLCAP	C5orf24	CPLX2	EDA	ITGB5	OGDH
	DMXL2	BLK	C5orf28	CPN2	EDAR	ITIH5	OLFM1
	DNAH1	BLNK	C5orf32	CPNE4	EDARADD	ITPK1	OPCML
	DNAH17	BLOC1S1	C5orf4	CPOX	EDIL3	ITPR2	OR51L1
	DNAH9	BLVRB	C5orf45	CPPED1	EDNRB	ITPRIPL2	OR6N2
	DNAJA3	BMP2K	C5orf55	CPT1A	EEF2K	JAZF1	ORC1L
	DNAJB5	BMP4	C6	CPXM2	EEPD1	JUNB	OSBPL1A
	DNAJB6	BMP7	C6orf1	CRB2	EFCAB5	KALRN	OTX2
	DNAJB9	BMPER	C6orf105	CREB5	EFCAB6	KBTBD7	PANK1
	DNAJC19	BNC2	C6orf122	CREG2	EFHC1	KCNAB1	PAPL
	DNHD1	BNIP1	C6orf124	CREM	EFHC2	KCNB1	PAPPA
	DNM1P35	BNIP2	C6orf126	CRTAC1	EGFL7	KCNH8	PAPPA2
	DNM2	BNIP3	C6orf138	CRY1	EGFLAM	KCNIP1	PARD6B
	DNMT3A	BOC	C6orf145	CRYBB1	EGFR	KCNIP4	PARK2
	DOCK11	BPESC1	C6orf168	CRYL1	EHBP1	KCNJ12	PAX2
	DOCK3	BPHL	C6orf174	CSDC2	EHD1	KCNJ6	PCDP1
	DOCK4	BPI	C6orf176	CSE1L	EHHADH	KCNK12	PCK1
	DOCK7	BRCA1	C6orf185	CSF2RB	EHMT2	KCNK5	PCSK2
	DOCK8	BRD2	C6orf203	CSK	EIF4G3	KCNK9	PDIA5
	DOK6	BRD4	C6orf204	CSMD1	ELAVL4	KCNMA1	PDIK1L
	DOK7	BRD8	C6orf223	CSMD2	ELFN1	KCNN3	PDPN
	DOPEY2	BRD9	C6orf62	CSRNP3	ELMO1	KCNQ1	PDYN
	DOT1L	BRE	C6orf81	CTDSP2	EMILIN2	KCNQ3	PFKFB1
	DPF3	BRF1	C6orf89	CTNNA2	EML2	KCNT1	PHACTR1
	DPP6	BRIP1	C7orf10	CTNNA3	EMP1	KCTD10	PHACTR3
	DPYSL2	BRUNOL4	C7orf26	CTNND2	EMR4P	KCTD5	PHACTR4
	DPYSL3	BRUNOL6	C7orf31	CTRB2	EMX2	KDM3B	PHLPP1
	DRD2	BSDC1	C7orf41	CTSB	ENOPH1	KDM4B	PI4KB
	DRP2	BSG	C7orf44	CTSZ	ENPP6	KIAA0020	PIP5K1B
	DSCAM	BTBD11	C7orf50	CTTN	EPAS1	KIAA0195	PKD1L1
	DSCAML1	BTBD12	C7orf58	CUEDC1	EPB49	KIAA0406	PKIG
	DSCR3	BTBD2	C7orf70	CUL2	EPHA6	KIAA0427	PKN1
	DSCR9	BTC	C8orf40	CUL9	EPHB2	KIAA0556	PLA2G10
	DTNBP1	BTF3	C8orf46	CUX1	EPS15L1	KIAA0586	PLA2G5
	DUSP4	BTG2	C8orf51	CUX2	EPX	KIAA0895	PLA2G6
	DYM	BTG4	C8orf86	CX3CR1	ERC2	KIAA1026	PLBD2
	DYNC2H1	BTLA	C9orf106	CXorf15	ERCC6	KIAA1147	PLD1
	DYNLT3	BTNL2	C9orf142	CYB5A	ERG	KIAA1244	PLK5P
	E2F3	BTRC	C9orf167	CYBB	ERMP1	KIAA1274	PLXND1
	E2F5	BZW2	C9orf171	CYFIP1	ERRFI1	KIAA1310	PMEPA1
	E2F8	C10orf10	C9orf3	CYHR1	ESR1	KIAA1409	POU6F2
	EBF2	C10orf11	C9orf30	CYMP	ESR2	KIAA1432	PPIL1
	EDAR	C10orf125	C9orf44	CYP2J2	ESRP2	KIAA1522	PPP2R1B
	EDC4	C10orf128	C9orf64	CYP2U1	ESYT2	KIAA1598	PPP2R2B
	EEF1A1	C10orf131	C9orf93	CYP46A1	EXOC3L	KIAA1737	PRIC285
	EEFSEC	C10orf27	C9orf95	CYTH3	EXT1	KIAA1755	PRKAA1
	EFCAB2	C10orf28	CA10	DAB1	EXT2	KIAA1919	PRKAG2
	EFCAB3	C10orf32	CA12	DAB2	EXTL1	KIF12	PRKCA
	EFCAB6	C10orf47	CA14	DAB2IP	EXTL3	KIF1A	PRKCE
	EFHC2	C10orf54	CA5A	DACH1	EYA2	KIF21B	PROKR1
	EFHD1	C10orf55	CA5BP	DAK	EYS	KIF26B	PRPF3
	EHMT1	C10orf58	CA8	DAO	EZR	KIR3DX1	PRSS7
	EIF2A	C10orf67	CAB39	DAP	F13A1	KIRREL3	PSMF1
	EIF2C2	C10orf71	CABIN1	DAPK1	FA2H	KLF10	PTCHD2
	EIF4G3	C10orf78	CACNA1B	DAPK2	FAHD1	KLHDC10	PTPRN2
	ELAVL3	C11orf24	CACNA1C	DAPL1	FAM102B	KLHDC4	PTPRT
	ELFN2	C11orf41	CACNA1D	DAZAP2	FAM117A	KLHDC5	PVT1
	ELK1	C11orf49	CACNA1E	DBNL	FAM118A	KLHL6	PXDN
	ELL	C11orf57	CACNA1H	DCAF12	FAM125B	KPNA3	RAD51L1
	ELOVL6	C11orf64	CACNA1I	DCAF6	FAM127B	KPRP	RALY
	ELP3	C11orf80	CACNA2D2	DCC	FAM135B	KRBA1	RASAL2
	ELSPBP1	C11orf86	CACNA2D3	DCDC1	FAM160B1	KREMEN2	RASEF
	ELTD1	C12orf48	CACYBP	DCK	FAM161A	KRT38	RASGRF1
	EMID2	C12orf62	CAD	DCLK1	FAM168B	KRTAP4-5	RASSF2
	EMILIN2	C12orf63	CADM1	DCT	FAM171A1	KSR2	RASSF3
	EMR2	C12orf71	CADPS	DCUN1D4	FAM178B	L3MBTL4	RBX1
	ENDOD1	C12orf76	CADPS2	DDC	FAM180B	LAMP3	RCAN3
	ENPP4	C13orf1	CALD1	DDI2	FAM189A2	LARGE	RCCD1
	ENPP6	C13orf15	CALM1	DDX1	FAM193B	LCN10	REEP1
	ENTPD1	C13orf18	CALM2	DDX28	FAM19A1	LCP2	REEP3
	ENTPD8	C13orf29	CALY	DDX31	FAM19A4	LDB1	RGS12
	EP400NL	C13orf35	CAMK1D	DDX6	FAM19A5	LDLRAD3	RGS20
	EPB41	C13orf37	CAMK2B	DEAF1	FAM3B	LDLRAP1	RGS9
	EPB41L2	C13orf39	CAMK2D	DEFB119	FAM40A	LEKR1	RIMBP2
	EPHA5	C14orf104	CAMK2N1	DEFB129	FAM53A	LEP	RMND5A
	EPHB1	C14orf129	CAMK4	DENND1A	FAM69C	LGALS8	RNF114
	EPOR	C14orf132	CAMKV	DENND2D	FAM71F1	LHFP	RNF220
	EPS15	C14orf148	CAMSAP1	DEPDC6	FAM83F	LHX2	RNF24
	EPSTI1	C14orf153	CAMTA1	DEPDC7	FAM92B	LIF	RNF8
	ERC2	C14orf156	CAP2	DFNB31	FANCD2	LIFR	RPS24
	ERCC3	C14orf159	CAPN3	DGKB	FANK1	LIG3	RSC1A1
	ERF	C14orf162	CAPN8	DGKG	FARS2	LILRA6	RSF1
	ERMP1	C14orf166B	CAPZB	DGKH	FAT3	LINGO2	RSPO4
	ESRRG	C14orf182	CARD10	DGKI	FBLL1	LIPC	RUNX3
	ESYT2	C14orf34	CARD11	DGKK	FBLN1	LIPT2	SAMD4A
	ETV2	C14orf4	CARD18	DGKQ	FBLN5	LMNA	SAPS3
	EVL	C14orf43	CARKD	DHRS12	FBN2	LMO7	SARM1
	EVX2	C14orf48	CARS	DHX34	FBN3	LNX1	SC5DL
	EXD3	C15orf27	CASP3	DHX9	FBRSL1	LOC100128675	SCD
	EZH2	C15orf33	CASQ2	DIP2C	FBXO21	LOC100129034	SCG2
	F7	C15orf34	CASZ1	DIRC3	FBXO47	LOC100132354	SCHIP1
	FABP6	C15orf39	CATSPERG	DISC1	FBXW7	LOC100169752	SCN4A
	FADD	C15orf40	CBARA1	DKFZp761E198	FCGR2A	LOC100216545	SDHB
	FAHD2A	C15orf41	CBFA2T3	DLEC1	FCHSD2	LOC100302640	SEC22B
	FAM104A	C15orf54	CBL	DLG2	FDX1	LOC145814	SEC23IP
	FAM104B	C16orf11	CBLB	DLG5	FER1L6	LOC150197	SEMA5A
	FAM110B	C16orf35	CBR3	DLGAP2	FGF10	LOC283867	SEMA5B
	FAM115A	C16orf45	CBX3	DLGAP3	FGF21	LOC284661	SEMA7A
	FAM129C	C16orf5	CBY3	DLGAP4	FGFBP3	LOC284749	SENP5
	FAM134C	C16orf53	CC2D2A	DLX2	FGFR3	LOC284805	SERPINA12
	FAM149A	C16orf57	CC2D2B	DLX3	FHAD1	LOC285780	SERPINB1
	FAM155A	C16orf62	CCDC102B	DMD	FHIT	LOC285954	SERPINB9
	FAM159A	C16orf68	CCDC105	DMGDH	FILIP1L	LOC286135	SEZ6L
	FAM163B	C16orf70	CCDC114	DMKN	FLG2	LOC339524	SGCZ
	FAM171A1	C16orf72	CCDC116	DNAH11	FLJ32810	LOC340094	SGSM1
	FAM183B	C16orf74	CCDC123	DNAH2	FLJ37307	LOC388946	SGTB
	FAM18B2	C16orf80	CCDC132	DNAH5	FLJ41856	LOC389791	SH3BGR
	FAM190A	C16orf88	CCDC140	DNAH7	FLNB	LOC440173	SH3BP4
	FAM19A5	C17orf103	CCDC146	DNAH9	FLVCR2	LOC441204	SH3PXD2A
	FAM20C	C17orf108	CCDC149	DNAJA4	FLYWCH2	LOC728643	SH3TC2
	FAM38A	C17orf28	CCDC150	DNAJB1	FNTA	LONRF2	SIGLEC6
	FAM38B	C17orf37	CCDC23	DNAJB12	FNTB	LPCAT1	SIPA1L1
	FAM53B	C17orf53	CCDC25	DNAJC25	FOS	LPP	SIRPA
	FAM8A1	C17orf54	CCDC28A	DNAJC5B	FOSL2	LRCH1	SIRT7
	FANCE	C17orf55	CCDC46	DNHD1	FOXE1	LRP1B	SLC1A3
	FANCI	C17orf64	CCDC48	DNM1	FOXK2	LRRC8B	SLC22A2
	FARS2	C17orf67	CCDC50	DNM1P35	FOXL2	LRRTM4	SLC24A3
	FASN	C17orf76	CCDC52	DNM3	FRAT2	LSM14B	SLC25A44
	FAT1	C17orf80	CCDC60	DNMT3L	FREQ	LTBP1	SLC26A2
	FAT3	C17orf86	CCDC64	DNTTIP2	FRMD4A	LTBP3	SLC31A1
	FBF1	C17orf96	CCDC65	DOCK1	FRMD6	LUZP1	SLC31A2
	FBLN1	C18orf1	CCDC7	DOCK10	FRMPD4	MACROD2	SLC37A3
	FBLN5	C18orf16	CCDC83	DOCK5	FSTL1	MAGI2	SLC38A7
	FBXL15	C18orf19	CCDC85A	DOCK8	FSTL4	Magmas	SLC38A8
	FBXO31	C18orf2	CCDC86	DPEP1	FTO	MAK	SLC4A5
	FBXO32	C18orf21	CCDC88C	DPF3	FUBP3	MAN1A1	SLC5A4
	FBXO41	C18orf34	CCND1	DPH3	FUT9	MAP4K4	SLC5A8
	FCGR2B	C18orf45	CCNDBP1	DPP6	FYB	MAPRE2	SLC7A6OS
	FCHSD2	C19orf12	CCNG1	DPY19L4	FZD4	MAST1	SLC8A1
	FDX1	C19orf2	CCNH	DPYD	FZD7	MAX	SMAD3
	FER	C19orf28	CCNL1	DSCAM	G6PC3	MAZ	SMARCB1
	FGD4	C19orf35	CCNT2	DSCAML1	GAB2	MBTPS2	SMARCD3
	FGF20	C19orf40	CCNY	DSCR6	GABRG2	MC1R	SMCR8
	FGF22	C19orf53	CCPG1	DST	GABRG3	MCF2L	SNAP91
	FGFR4	C19orf6	CCRL2	DTNB	GALC	MCF2L2	SNCB
	FHAD1	C19orf60	CCS	DYM	GALNT10	MCM5	SNED1
	FHIT	C19orf61	CCT4	DYNC1I1	GALNT13	MECOM	SNHG4
	FHOD3	C19orf62	CD1C	DYRK1A	GALNT7	MED15	SNORD32B
	FIGNL2	C19orf66	CD226	DYRK3	GAS8	MED26	SNORD7
	FKTN	C19orf75	CD244	E2F3	GATAD2A	MFAP3L	SNTN
	FLJ22536	C1orf103	CD247	EBF2	GBAP	MGC14436	SNX8
	FLJ23834	C1orf107	CD276	ECEL1	GBX1	MICAL3	SORCS2
	FLJ41941	C1orf109	CD28	EDA	GBX2	MICALL2	SORL1
	FLJ43663	C1orf127	CD320	EDN3	GDNF	MIER2	SOX10
	FLJ43860	C1orf129	CD47	EEF1A2	GDPD5	MINK1	SPATA12
	FLJ45983	C1orf158	CD68	EFCAB2	GGA1	MIR124-3	SPTB
	FLNB	C1orf159	CD81	EFCAB5	GGA2	MIR148A	SRGAP1
	FLT1	C1orf163	CD82	EFCAB6	GHDC	MIR450B	SRGAP3
	FMN1	C1orf172	CD8A	EFEMP2	GIGYF1	MIR663	SRRM4
	FMN2	C1orf183	CD9	EFHD1	GINS2	MIRLET7A1	SSR3
	FN3K	C1orf198	CDA	EGF	GJB4	MLLT1	ST3GAL6
	FNDC1	C1orf21	CDC2L6	EGFLAM	GLI2	MLST8	ST6GALNAC2
	FNIP2	C1orf210	CDC42BPB	EGFR	GLI3	MLXIP	ST7
	FOS	C1orf212	CDC42EP3	EHD3	GLIS1	MMD2	STAB2
	FOXI3	C1orf216	CDC42EP4	EHF	GLIS3	MMP2	STARD10
	FOXN3	C1orf31	CDC5L	EIF2AK3	GLRA3	MMS19	STK16
	FOXO3	C1orf38	CDCA4	EIF2S2	GLT1D1	MN1	STK32B
	FOXP1	C1orf53	CDCA7L	EIF3B	GLT25D2	MOV10L1	STX6
	FRMD3	C1orf55	CDCP1	EIF4G3	GMDS	MRGPRD	STXBP1
	FRMD4A	C1orf57	CDH12	ELF2	GNAT2	MRPL35	SUMF1
	FRMD5	C1orf61	CDH13	ELF5	GNB1	MRPL36	SYK
	FRMPD2	C1orf65	CDH17	ELFN1	GNG7	MRPS26	SYN3
	FUBP1	C1orf83	CDH18	ELL	GNLY	MRVI1	TAF4
	FUNDC2	C1orf87	CDH2	EME1	GPC5	MSI2	TANC1
	FUT3	C1orf89	CDH23	EMID2	GPC6	MSRA	TAS1R2
	FUT9	C1orf92	CDH3	EML6	GPR113	MSRB2	TBC1D1
	FXC1	C1orf94	CDH4	EMR1	GPR137B	MTUS1	TBC1D13
	FXYD6	C1QB	CDH6	EMR3	GPR141	MUC2	TBC1D17
	FYN	C1QTNF1	CDH8	EMX2	GPR142	MUC4	TBC1D22A
	FZD2	C1QTNF2	CDK2AP1	ENOX1	GPR144	MYC	TBX20
	FZD9	C1QTNF6	CDK5RAP2	ENPP5	GPR176	MYH14	TCEA3
	GAA	C1QTNF7	CDKAL1	ENPP7	GPX6	MYH15	TCEAL8
	GABARAPL1	C1QTNF8	CDKN1B	ENTPD3	GRAMD1B	MYH6	TCERG1L
	GABARAPL2	C20orf112	CDKN2AIP	EPB41L1	GRAP2	MYL10	TCTA
	GABRD	C20orf114	CDON	EPHA2	GRB10	MYLK	TCTN2
	GABRG1	C20orf117	CDRT15P	EPHA3	GRHL2	MYO18A	TDH
	GADD45A	C20orf135	CDRT4	EPHB2	GRIA4	MYO1B	TG
	GADL1	C20orf141	CDS2	EPHB3	GRID1	MYO1E	THNSL2
	GAL3ST2	C20orf151	CDYL	EPM2A	GRIK4	MYO5B	THRB
	GALNT1	C20orf186	CDYL2	EPPK1	GRIN2A	MYO9B	THY1
	GALNT9	C20orf194	CEACAM5	EPS15	GRK5	MYOM1	TIMP2
	GALNTL4	C20orf196	CEACAM7	ERBB4	GRM4	MYST3	TK2
	GALNTL6	C20orf20	CECR2	ERC2	GRM5	MYT1	TMC2
	GAN	C20orf202	CECR5	ERCC6L	GSR	NAALADL1	TMC5
	GAR1	C20orf26	CELP	ESCO2	GSTA3	NADSYN1	TMC7
	GARNL3	C20orf54	CELSR1	ESD	GTDC1	NAV2	TMCO7
	GAS1	C20orf70	CELSR2	ESF1	GUCY1A3	NCCRP1	TMEM108
	GAS2	C20orf85	CEP120	ESR1	GUCY1B2	NCK2	TMEM114
	GAS7	C20orf94	CEP135	ESR2	H1F0	NCKAP5L	TMEM119
	GAS8	C21orf129	CEP350	ETS1	HADH	NCLN	TMEM120B
	GAST	C21orf29	CEP68	ETV3L	HAGHL	NCOR2	TMEM132C
	GATAD2A	C21orf33	CERK	EVC2	HAVCR1	NCRNA00085	TMEM132D
	GBE1	C21orf34	CES2	EXD3	HAVCR2	NCRNA00114	TMEM136
	GBP6	C21orf45	CES8	EXOC2	HBXIP	NCRNA00159	TMEM211
	GBX2	C21orf63	CFDP1	EXOC4	HCFC2	NCRNA00200	TMEM22
	GCGR	C21orf66	CFHR5	F13A1	HDLBP	NCSTN	TMEM44
	GCH1	C21orf70	CFL1	FABP12	HEATR7A	NDRG1	TMEM53
	GDI2	C21orf84	CGGBP1	FABP6	HECA	NEAT1	TMPRSS2
	GFOD1	C22orf25	CGN	FADD	HECTD2	NECAP2	TNFRSF8
	GFPT2	C22orf34	CGNL1	FAH	HECW1	NEDD9	TNNC1
	GFRA1	C22orf36	CHAT	FAM10A4	HEMK1	NEK11	TNR
	GFRA2	C22orf40	CHCHD6	FAM117B	HEPHL1	NELL1	TNS1
	GINS4	C2CD4A	CHD7	FAM124A	HERPUD1	NELL2	TOPORS
	GJA8	C2CD4C	CHD9	FAM124B	HIPK2	NEU4	TP73
	GJB2	C2orf18	CHDH	FAM129A	HIVEP3	NFATC1	TPP1
	GK5	C2orf29	CHFR	FAM129B	HMG20B	NFATC2	TRIM2
	GLI1	C2orf3	CHGA	FAM131A	HMGCL	NFIA	TRIM37
	GLI2	C2orf34	CHGB	FAM134B	HNRNPH1	NFYC	TRIM63
	GLI3	C2orf39	CHID1	FAM135B	HOMER2	NHEJ1	TRIO
	GLIPR1L1	C2orf43	CHM	FAM13A	HRASLS2	NINJ1	TRIOBP
	GLIPR2	C2orf48	CHMP4B	FAM149B1	HRH1	NINL	TRIP6
	GLIS3	C2orf52	CHN2	FAM154A	HRH3	NIPBL	TRPC4AP
	GLRA2	C2orf62	CHPT1	FAM155A	HRNBP3	NLGN3	TRPM6
	GLT1D1	C2orf65	CHRDL1	FAM163A	HS3ST2	NME1	TSNARE1
	GLT8D3	C2orf79	CHRDL2	FAM180A	HS3ST4	NMNAT2	TSPAN14
	GLTSCR1	C2orf82	CHRNA1	FAM189A1	HS6ST3	NOS1	TSSC1
	GNAI2	C2orf84	CHRNA2	FAM189A2	HSF2BP	NOV	TSSK3
	GNAT3	C2orf85	CHRNA4	FAM194B	HSF4	NOVA1	TTLL8
	GNE	C2orf86	CHRNA6	FAM196B	HSPB11	NPM1	TXNDC3
	GNL3	C2orf88	CHST11	FAM198B	HSPG2	NPY	UBL4B
	GNPDA1	C3orf21	CHST2	FAM19A2	HTR5A	NR3C2	UBXN1
	GOLGA1	C3orf26	CHST3	FAM19A5	HTRA1	NR4A3	UGT1A1
	GOLGA7	C3orf27	CHST4	FAM20C	HTT	NRCAM	UNC5A
	GOLGB1	C3orf42	CHST8	FAM35A	HYDIN	NRG1	UROS
	GOLSYN	C3orf43	CHST9	FAM3D	ICA1	NRXN1	USP13
	GOLT1A	C3orf48	CHSY1	FAM43A	ICAM1	NT5C1A	USP15
	GP5	C3orf58	CHTF18	FAM45B	ID2	NT5DC3	USP20
	GPATCH2	C3orf59	CIC	FAM46B	IFFO2	NTM	USP31
	GPC6	C3orf64	CIT	FAM50B	IFNGR2	NTNG2	USP6NL
	GPHN	C3orf67	CKM	FAM53A	IFT81	NTRK2	USP7
	GPM6B	C3orf70	CLCA4	FAM53B	IGF2BP2	NTRK3	VAC14
	GPNMB	C3orf72	CLCN1	FAM59A	IGF2R	NUBP2	VAV1
	GPR107	C3orf75	CLCN3	FAM5C	IGFL3	NUDT1	VGLL4
	GPR124	C4orf10	CLCN6	FAM63B	IGSF3	NUP210L	VILL
	GPR133	C4orf17	CLDN14	FAM69B	IGSF5	ODZ4	VRK3
	GPR149	C4orf19	CLDN4	FAM70A	IL12RB2	OGDH	VSTM2B
	GPR155	C4orf22	CLEC16A	FAM70B	IL1F9	OGDHL	VTCN1
	GPR157	C4orf45	CLEC18B	FAM76A	IL1R1	OLFML2B	VTI1A
	GPR158	C4orf50	CLEC2L	FAM81A	IL1RAPL1	OMG	VWDE
	GPR180	C4orf51	CLEC4A	FAM82A1	IL5RA	OPCML	WDFY4
	GPR20	C4orf52	CLEC4C	FAM83H	IL7R	OR6K3	WDR1
	GPR56	C4orf6	CLEC4M	FAM96A	INHBC	ORC6L	WDR17
	GPR68	C5	CLEC5A	FARS2	INO80	OSBPL2	WDR6
	GPR78	C5orf13	CLIC4	FASLG	INPP4A	OTUD3	WISP2
	GPR98	C5orf20	CLIC5	FAT2	INPP4B	OXR1	WSCD2
	GPRC5A	C5orf24	CLIC6	FBLN5	INPP5A	OXSR1	WWOX
	GPRIN3	C5orf27	CLIP4	FBLN7	INSIG2	P4HA3	XYLT1
	GPX6	C5orf28	CLK2	FBN2	IQCA1	PADI3	YIPF5
	GRAMD3	C5orf32	CLMN	FBXL7	IQCG	PAFAH2	ZC3H11A
	GRB10	C5orf33	CLNK	FBXO8	IQCH	PAK7	ZC3H4
	GRB7	C5orf35	CLPTM1L	FEZ1	IQCK	PALM2	ZFAT
	GREB1	C5orf37	CLRN3	FGD1	IQSEC1	PALM2-AKAP2	ZFATAS
	GREM2	C5orf41	CLSTN2	FGD3	IREB2	PAMR1	ZHX3
	GRIA2	C5orf43	CLU	FGF1	IRF4	PANX1	ZIC1
	GRIA4	C5orf45	CMA1	FGF12	IRS2	PAPPA	ZMAT3
	GRID1	C5orf49	CMC1	FGF13	IRX4	PAQR5	ZNF107
	GRID2	C6orf118	CMTM4	FGF14	ISG20L2	PARD3B	ZNF23
	GRID2IP	C6orf129	CNBD1	FGF23	ITGA9	PARN	ZNF280B
	GRIK1	C6orf132	CNDP2	FGF3	ITGAE	PARP4	ZNF385D
	GRIK3	C6orf147	CNGB1	FGFR2	ITGB4	PCCA	ZNF536
	GRIK4	C6orf165	CNIH3	FGGY	ITPK1	PCDH18	ZNF550
	GRIN2D	C6orf168	CNNM1	FHAD1	ITPR2	PCGF1	ZNF579
	GRINA	C6orf203	CNNM2	FHDC1	ITPRIPL2	PCGF2	ZNF697
	GRLF1	C6orf211	CNNM4	FHIT	JAG2	PCIF1	ZNRF3
	GRM1	C6orf217	CNPY1	FILIP1L	JAGN1	PCOLCE2	ZNRF4
	GRM4	C6orf223	CNPY4	FIS1	JAK1	PCTP
	GRM7	C6orf35	CNR2	FKBP4	JAKMIP3	PDCD1
	GRM8	C6orf57	CNTD1	FKBP8	JAZF1	PDCD6IP
	GRXCR1	C6orf59	CNTFR	FKBP9	JUN	PDE11A
	GSG1L	C6orf62	CNTN1	FLCN	KALRN	PDE1C
	GSN	C6orf64	CNTN3	FLG	KANK1	PDE4DIP
	GSTP1	C6orf70	CNTN4	FLI1	KAT5	PDLIM4
	GSX1	C7orf10	CNTN5	FLJ22536	KATNAL1	PDLIM7
	GSX2	C7orf16	CNTNAP2	FLJ23834	KCNA6	PDZD2
	GTPBP2	C7orf20	CNTNAP4	FLJ32063	KCNAB1	PEAR1
	GUCY1A3	C7orf36	CNTNAP5	FLJ44606	KCNAB2	PEF1
	GUCY2E	C7orf4	COBL	FLJ44817	KCNB2	PER2
	GYG2	C7orf40	COG1	FLJ90757	KCND3	PEX26
	H2AFY	C7orf41	COG6	FLNC	KCNE1	PFKFB3
	HADH	C7orf44	COIL	FLT1	KCNH8	PFTK2
	HAPLN1	C7orf47	COL11A1	FLYWCH1	KCNIP4	PGA3
	HAR1A	C7orf50	COL13A1	FMNL2	KCNJ10	PGPEP1
	HAUS1	C7orf52	COL15A1	FMO1	KCNJ3	PHC2
	HBEGF	C7orf57	COL16A1	FMO3	KCNK10	PHC3
	HCCA2	C7orf58	COL17A1	FMOD	KCNK12	PHF12
	HCG11	C7orf69	COL18A1	FNDC3B	KCNK17	PHKG2
	HCG4	C7orf71	COL20A1	FOXI3	KCNK5	PHLDB2
	HCLS1	C8A	COL22A1	FOXN3	KCNK9	PHLPP1
	HCRT	C8orf37	COL24A1	FOXP1	KCNMA1	PIGP
	HDAC2	C8orf42	COL29A1	FRAS1	KCNMB2	PIK3CD
	HDAC4	C8orf46	COL4A2	FREM2	KCNQ1	PIP4K2A
	HDAC9	C8orf48	COL4A3	FRG2C	KCNS2	PITPNC1
	HDHD1A	C8orf55	COL5A1	FRMD3	KCNS3	PKN2
	HEATR2	C8orf73	COL6A2	FRMD4A	KHDRBS3	PKNOX2
	HECA	C8orf74	COL6A6	FRMD4B	KIAA0182	PKP1
	HERC3	C8orf75	COL7A1	FRMD5	KIAA0427	PLA2G2E
	HES1	C8orf79	COL8A1	FRMPD1	KIAA0495	PLA2G4C
	HES4	C8orf80	COL9A3	FRMPD2	KIAA0556	PLA2R1
	HES5	C9	COLEC11	FRMPD4	KIAA0802	PLB1
	HGC6.3	C9orf106	COMMD5	FRYL	KIAA1026	PLCG2
	HGF	C9orf114	COMMD9	FSHR	KIAA1199	PLCL2
	HHAT	C9orf150	COPG	FSTL1	KIAA1211	PLCXD3
	HINT3	C9orf152	COPZ2	FSTL3	KIAA1486	PLEKHF1
	HIPK2	C9orf156	COQ10A	FSTL4	KIAA1530	PLEKHG3
	HLA-A	C9orf3	COQ9	FSTL5	KIAA1632	PLK1S1
	HLA-DOA	C9orf37	CORO1C	FTHL17	KIAA1731	PLK5P
	HLF	C9orf41	COTL1	FTO	KIDINS220	PLOD1
	HLTF	C9orf46	COX19	FUBP3	KIF26A	PLSCR1
	HLX	C9orf69	COX5A	FUCA2	KIF6	PLTP
	HMHA1	C9orf7	CP	FUT10	KIF9	PLVAP
	HOMER2	C9orf71	CPA3	FUZ	KIRREL3	PLXNA1
	HOOK3	C9orf82	CPB2	FXN	KLF12	PLXNA4
	HOXB3	C9orf89	CPEB2	FZR1	KLHDC4	POLS
	HOXB9	C9orf91	CPEB4	GAB1	KLHL1	POMT1
	HPCAL4	C9orf93	CPLX2	GAB4	KLHL21	POP5
	HPGDS	C9orf95	CPNE4	GABBR2	KLHL22	POU2F3
	HR	C9orf96	CPNE5	GABRB1	KLHL24	POU3F1
	HRASLS	CA12	CPNE7	GABRR2	KLK8	POU6F2
	HRC	CA8	CPOX	GADD45B	KNDC1	PPARA
	HRH2	CAB39L	CPPED1	GADD45G	KREMEN1	PPL
	HRNBP3	CABIN1	CPT2	GADL1	KRT39	PPM1F
	HS3ST3A1	CABLES1	CPVL	GAL3ST4	KRT73	PPM1L
	HSD11B1L	CABP2	CPXM1	GALE	KSR2	PPP1CC
	HSD17B2	CACNA1A	CPXM2	GALNT14	KY	PPP1R12C
	HSF2BP	CACNA1B	CRADD	GALNT9	L2HGDH	PPP1R16B
	HSPA5	CACNA1C	CREB5	GALNTL2	LACRT	PPP2R1B
	HTR3C	CACNA1D	CREBBP	GALNTL4	LAMA3	PPP2R2A
	HTR5A	CACNA1E	CREG2	GALNTL6	LAMA5	PQLC1
	HYLS1	CACNA1G	CRHR1	GARNL3	LAMB4	PRDM16
	IARS	CACNA1I	CRIM1	GARS	LAMC1	PRDX6
	ICA1	CACNA2D2	CRISP1	GAS5	LAMC3	PRELID2
	ICAM5	CACNA2D3	CRISPLD1	GATA6	LARGE	PRICKLE2
	ICK	CACNB2	CRISPLD2	GATAD2A	LARP4B	PRKACB
	IDUA	CACNB4	CRLS1	GATAD2B	LBH	PRKAG2
	IER2	CACNG2	CRMP1	GBE1	LCMT1	PRKCB
	IER3IP1	CACNG3	CROCCL1	GBP5	LDB1	PRKCE
	IFI16	CACNG4	CRTAC1	GBP7	LDLRAD3	PRKCZ
	IFNA2	CADM1	CRTC3	GDNF	LEPR	PRKD1
	IFT140	CADM2	CRYBG3	GEM	LGR4	PRLR
	IFT52	CADM3	CRYL1	GEMIN7	LHFPL2	PRM1
	IFT81	CADPS2	CRYZ	GFM1	LHFPL3	PRODH
	IFT88	CALD1	CSGALNACT1	GFOD1	LIMS1	PRPF6
	IGF2BP2	CALM3	CSMD1	GFRA1	LIN54	PRR5
	IGF2BP3	CALN1	CSMD2	GGA1	LINGO4	PRUNE2
	IGF2R	CALU	CSMD3	GGA2	LIPC	PSORS1C3
	IGFBP6	CAMK1D	CSNK1E	GGCT	LIPT2	PTGFRN
	IGFL2	CAMK1G	CSNK1G1	GGTA1	LMF1	PTGIS
	IGSF5	CAMK2A	CSNK1G2	GIMAP4	LMOD3	PTGR2
	IKBKB	CAMK2B	CSPG4	GIN1	LOC100128977	PTPN1
	IL11RA	CAMTA1	CSRNP2	GIT2	LOC100129726	PTPRG
	IL13	CAMTA2	CST8	GJC3	LOC100130581	PTPRH
	IL13RA2	CAND2	CTBP2	GLB1	LOC100132354	PTPRJ
	IL17REL	CAP1	CTCFL	GLIS1	LOC100134259	PTPRN2
	IL1RAPL1	CAP2	CTLA4	GLIS3	LOC100188947	PTPRT
	IL1RAPL2	CAPG	CTNNA2	GLP1R	LOC100302640	PTRF
	IL2	CAPN2	CTNNBIP1	GLRA2	LOC115110	PTTG1IP
	IL21R	CAPN7	CTNNBL1	GLT25D2	LOC116437	PVALB
	IL34	CAPN8	CTNND2	GLT8D4	LOC127841	PVR
	IL6	CAPZA1	CTNS	GLUD1	LOC145783	PVT1
	IL8	CAPZA2	CTPS2	GLUL	LOC145837	PXDNL
	IL8RB	CAPZB	CTRB1	GLYAT	LOC282997	PYROXD2
	INF2	CARD10	CTRB2	GMEB2	LOC283050	RAB11FIP4
	INO80	CARD11	CTSB	GNA12	LOC284661	RAB6B
	INPP4B	CARD14	CTSH	GNA14	LOC284837	RAB8A
	INPP5A	CARD9	CTSK	GNAO1	LOC285370	RADIL
	INSIG1	CARKD	CTSZ	GNAZ	LOC285375	RAG1
	INSR	CARM1	CTTN	GNB1	LOC285456	RAI14
	INTS10	CARS	CUBN	GNE	LOC285696	RALA
	IPPK	CARS2	CUEDC1	GNG12	LOC339524	RALGPS1
	IQCE	CASC2	CUGBP2	GNG5	LOC339674	RALGPS2
	IQSEC1	CASK	CUL1	GNG7	LOC339788	RALYL
	IRF1	CASKIN2	CUL4B	GNGT2	LOC390594	RANBP3
	ISCU	CASP10	CUX1	GNL3L	LOC441204	RAP1A
	ISLR2	CASP7	CUX2	GOLGA4	LOC647979	RAP1GAP
	ISYNA1	CASP9	CUZD1	GOLPH3	LOC91316	RAP2A
	ITGA2	CASQ2	CX3CL1	GP5	LOC91948	RASGRP3
	ITGAL	CASZ1	CXCL13	GPAM	LONP2	RASL10B
	ITGB4	CATSPERB	CXCR7	GPC3	LPCAT1	RASL12
	ITGB6	CAV1	CXorf26	GPC5	LPCAT3	RBKS
	ITPK1	CBFA2T2	CXorf30	GPC6	LPGAT1	RBM15
	ITPR1	CBFA2T3	CXorf36	GPHN	LPIN2	RBM15B
	JAG2	CBLB	CXorf56	GPM6B	LPIN3	RELB
	JAK2	CBR4	CXXC4	GPR120	LPL	RERE
	JAKMIP1	CBS	CXXC5	GPR123	LPP	REV3L
	JAKMIP2	CBX7	CYBASC3	GPR126	LRBA	RFX1
	JPH3	CCBE1	CYC1	GPR132	LRCH1	RGS12
	JUNB	CCDC102B	CYGB	GPR133	LRIG1	RGS6
	JUND	CCDC105	CYP1A1	GPR139	LRP1B	RGS9
	KALRN	CCDC113	CYP26B1	GPR176	LRRC16A	RHCG
	KANK1	CCDC114	CYP2S1	GPR182	LRRC6	RHEB
	KCND2	CCDC123	CYP2U1	GPR56	LRRN2	RHOBTB2
	KCNIP1	CCDC13	CYP3A5	GPR63	LRRN4	RIBC2
	KCNJ12	CCDC141	CYP4V2	GPR64	LSAMP	RILPL1
	KCNJ3	CCDC146	CYS1	GPRC5C	LTBP1	RIMBP2
	KCNK2	CCDC148	CYTH3	GPX1	LTBP2	RIMS2
	KCNN1	CCDC149	CYTH4	GRAMD1B	LTBP3	RIN2
	KCNN2	CCDC153	CYTSA	GRAP2	LTBP4	RNF186
	KCNQ1	CCDC154	CYTSB	GRB10	LUC7L2	RNF213
	KCNQ5	CCDC25	DAAM2	GREB1	LY86	RNF7
	KCNT2	CCDC3	DAB1	GREM2	LY96	ROR1
	KCP	CCDC33	DAB2IP	GRHL1	LYN	ROR2
	KCTD15	CCDC37	DACH2	GRID1	LYPD6	RORB
	KDM4A	CCDC40	DACT3	GRID2	LYRM4	RP9
	KDSR	CCDC41	DAD1	GRIK1	LZTS2	RPGRIP1L
	KHDRBS3	CCDC46	DAG1	GRIK3	MACROD2	RPL13
	KIAA0100	CCDC47	DAGLA	GRIK4	MAD1L1	RPL13AP5
	KIAA0195	CCDC48	DAGLB	GRIN2A	MAEA	RPL23P8
	KIAA0355	CCDC57	DAOA	GRIN2B	MAFF	RPL38
	KIAA0368	CCDC6	DAPK1	GRIN2C	MAGEB10	RPL39L
	KIAA0664	CCDC60	DAPK2	GRK5	MAGI1	RPLP0P2
	KIAA0892	CCDC67	DARS2	GRM4	MAML3	RPP25
	KIAA1026	CCDC69	DAXX	GRM7	MAN1C1	RPS3
	KIAA1211	CCDC70	DAZAP1	GSG1	MAP3K14	RPS6KA2
	KIAA1257	CCDC77	DBC1	GSG1L	MAP3K5	RPTOR
	KIAA1274	CCDC83	DBF4	GSN	MAP3K9	RRAGC
	KIAA1328	CCDC85B	DBH	GTF2A1	MAP4K5	RRAGD
	KIAA1409	CCDC86	DBI	GTF2A2	MAPK1	RTN4
	KIAA1797	CCDC88C	DBP	GTF2F2	MAPK10	RUNX3
	KIAA2022	CCDC90A	DBT	GUCA1A	MARK4	RUSC2
	KIF12	CCDC91	DCAF11	GUCY1A3	MARVELD3	RUVBL2
	KIF23	CCDC97	DCAF5	GUCY1B2	MATN4	SACS
	KIF26B	CCDC99	DCBLD2	GUCY2C	MAX	SAMM50
	KIR3DX1	CCKBR	DCC	GUCY2E	MB	SAPS2
	KIRREL3	CCL17	DCLK1	GVIN1	MBP	SARDH
	KIT	CCL18	DCT	HABP4	MCCC1	SCARA3
	KL	CCL24	DCTD	HAR1A	MCM2	SCARB1
	KLF15	CCL25	DCUN1D1	HAR1B	MED12L	SCARF2
	KLF16	CCND3	DCUN1D3	HAS3	MED13L	SCD
	KLHDC4	CCNE1	DCUN1D4	HCCA2	MED26	SCHIP1
	KLHL17	CCNG2	DDIT3	HCFC1R1	MED27	SCN10A
	KLHL21	CCNO	DDIT4	HCG4	MEF2D	SCN4A
	KLK15	CCNY	DDR2	HCN1	MEGF11	SCN5A
	KNDC1	CCR1	DDX19A	HCN4	MEGF6	SCPEP1
	KPNA1	CCR2	DDX54	HDAC4	MEOX2	SCRN1
	KRTAP17-1	CCR6	DDX55	HDAC5	MERTK	SDC4
	KSR1	CCR7	DEFA4	HDGF	MET	SDHC
	LAIR1	CCRN4L	DEFB115	HDLBP	METRNL	SDK1
	LAMA3	CD101	DEFB129	HEATR7A	METTL9	SDK2
	LAMB1	CD109	DENND1A	HECW1	MFHAS1	SEC11A
	LAMC3	CD209	DENND1B	HEG1	MFSD8	SEPSECS
	LANCL2	CD244	DENND2A	HERC1	MGAM	SERPINA3
	LARP1B	CD247	DENND5A	HERC2	MGAT3	SERTAD2
	LARS2	CD248	DGCR11	HEXB	MGC23270	SET
	LASS2	CD274	DGCR2	HHLA1	MGC87042	SETBP1
	LCORL	CD37	DGKD	HIBADH	MGLL	SF3A1
	LDB2	CD38	DGKG	HIF3A	MGMT	SFMBT2
	LDLRAD3	CD3EAP	DGKI	HIRIP3	MGRN1	SFRS3
	LDLRAP1	CD47	DHDDS	HIST1H2BK	MIAT	SGPP2
	LENG9	CD48	DHFR	HIVEP3	MICAL2	SGSM1
	LEPROT	CD5	DHRS13	HK2	MID1	SGTA
	LFNG	CD52	DHTKD1	HLF	MIR106A	SH3BGRL2
	LGI3	CD58	DHX29	HMCN1	MIR124-1	SH3PXD2A
	LHFP	CD59	DHX35	HMGA2	MIR200B	SH3PXD2B
	LHFPL2	CD6	DIAPH1	HMGCL	MIR365-2	SH3RF3
	LHFPL3	CD7	DIP2C	HMGCLL1	MIR371	SH3TC2
	LILRB5	CD70	DIRAS3	HMGXB3	MIR379	SHANK2
	LIMCH1	CD81	DIS3L2	HNRNPA1L2	MIR548A2	SHROOM2
	LIMD1	CD82	DISC1	HNRNPA3	MITF	SIAH2
	LMAN1L	CD84	DKFZp566F0947	HNRNPA3P1	MKL1	SILV
	LMAN2	CD8B	DKFZp686O24166	HNRNPD	MMACHC	SIPA1L3
	LMBRD1	CDC14A	DKK2	HNRNPF	MMD2	SIRPA
	LMCD1	CDC14B	DLC1	HNRNPH3	MMP7	SIRPB1
	LMF1	CDC14C	DLEU7	HNRNPL	MOCS1	SKAP1
	LMO1	CDC2L5	DLG2	HNRNPM	MOV10L1	SLAIN1
	LMTK2	CDC40	DLGAP1	HOOK2	MPHOSPH9	SLAMF7
	LMTK3	CDC42	DLGAP2	HOOK3	MPP1	SLC11A2
	LMX1B	CDC42BPA	DLL1	HOXA3	MPPED2	SLC12A1
	LOC100124692	CDC42EP3	DLL3	HOXB3	MRGPRX2	SLC12A2
	LOC100128675	CDC7	DLX4	HPS4	MRPL33	SLC12A7
	LOC100128977	CDCA7L	DMD	HRH1	MRPL34	SLC12A8
	LOC100133669	CDCP1	DMKN	HRH2	MRPL40	SLC13A5
	LOC100133991	CDGAP	DMWD	HRNBP3	MRPS22	SLC19A2
	LOC100287227	CDH1	DNAH11	HS3ST4	MRRF	SLC22A23
	LOC100289511	CDH10	DNAH14	HS6ST3	MS4A15	SLC23A2
	LOC115110	CDH11	DNAH17	HSD17B12	MSI2	SLC25A38
	LOC144486	CDH12	DNAH2	HSD17B3	MSRA	SLC26A1
	LOC149134	CDH13	DNAH3	HSF2BP	MT1X	SLC29A1
	LOC150197	CDH15	DNAH5	HSP90B3P	MTDH	SLC2A1
	LOC153328	CDH16	DNAH6	HSPA12A	MTHFD1L	SLC2A9
	LOC153910	CDH18	DNAI1	HSPA12B	MTMR6	SLC35C1
	LOC158381	CDH2	DNAJB1	HSPA4	MTOR	SLC39A1
	LOC253724	CDH20	DNAJB12	HSPB1	MTSS1	SLC39A11
	LOC283174	CDH22	DNAJB6	HSPBL2	MTUS1	SLC3A2
	LOC283404	CDH23	DNAJC3	HTA	MUC2	SLC4A5
	LOC285375	CDH24	DNAJC6	HTR1E	MYADML	SLC5A11
	LOC285456	CDH26	DNAJC7	HTR3B	MYBL2	SLC6A13
	LOC285501	CDH4	DNASE1	HTRA1	MYD88	SLC6A15
	LOC285768	CDH6	DNASE1L3	HULC	MYEF2	SLC6A17
	LOC285796	CDH8	DNASE2	HUS1	MYH11	SLC6A19
	LOC285830	CDK5RAP2	DNER	HVCN1	MYL12A	SLC6A4
	LOC286467	CDK5RAP3	DNM1	HYDIN	MYO10	SLC8A3
	LOC387763	CDK6	DNM2	IARS	MYO16	SLC9A1
	LOC388588	CDKAL1	DNM3	ICOSLG	MYO18A	SLC9A2
	LOC389033	CDKL1	DNMBP	ID1	MYO18B	SLC9A8
	LOC389765	CDKN2AIP	DNMT3A	IDI2	MYO1D	SLCO1B3
	LOC390858	CDKN2BAS	DNTTIP2	IFITM4P	MYO1E	SLCO2B1
	LOC400891	CDKN2C	DOC2B	IFNGR2	MYO1F	SLIT1
	LOC440957	CDON	DOCK10	IFRD1	MYO3B	SLIT3
	LOC554202	CDR2	DOCK2	IFT81	MYO5B	SMAD6
	LOC645676	CDR2L	DOCK3	IFT88	MYT1	SMARCB1
	LOC723809	CDRT4	DOCK4	IGF1R	MYT1L	SMG7
	LOC728264	CDS1	DOCK6	IGF2BP2	N6AMT2	SMOX
	LOC728606	CDV3	DOCK7	IGF2R	NALCN	SMPDL3A
	LOC729678	CDX1	DOCK9	IGFBP3	NANP	SMYD4
	LOC84856	CDYL2	DOK3	IGSF11	NARF	SNHG5
	LPAR6	CEACAM1	DOK6	IGSF21	NAT12	SNHG7
	LPHN3	CEACAM18	DOPEY2	IKZF1	NAT15	SNX13
	LPP	CEACAM3	DPEP2	IKZF2	NAV2	SNX16
	LRBA	CECR2	DPH1	IL13	NBEA	SNX2
	LRFN2	CELP	DPH3	IL13RA2	NBPF7	SOD3
	LRIG3	CELSR1	DPH5	IL17D	NCAPG2	SORCS2
	LRP11	CELSR2	DPP10	IL1RL1	NCK1	SPATA13
	LRP1B	CELSR3	DPP6	IL2RB	NCOR2	SPATA20
	LRRC15	CEMP1	DPP9	IL34	NCR2	SPATA7
	LRRC16A	CENPF	DPY30	IL6R	NCRNA00092	SPHKAP
	LRRC26	CENPP	DPYD	IL6ST	NCRNA00119	SPOCK2
	LRRC27	CENPT	DPYSL2	IL7R	NCRNA00171	SPRED2
	LRTM1	CEP164	DSCAM	ILKAP	NDUFAF1	SPSB4
	LSG1	CEP350	DSCAML1	ILVBL	NDUFB4	SPTLC3
	LSS	CEP68	DSCR3	INADL	NEDD4L	SSBP2
	LYAR	CFDP1	DSCR9	INPP4A	NEDD9	SSH1
	LYVE1	CFLAR	DSE	INPP4B	NEGR1	SSH2
	LZTFL1	CH25H	DSG1	INPP5A	NEK11	SST
	MAD1L1	CHAC1	DSTYK	INSL5	NEK6	ST6GALNAC1
	MAD2L1	CHAF1B	DTNB	INTS6	NETO1	ST6GALNAC5
	MADD	CHCHD3	DTNBP1	INTS9	NEU3	STAP2
	MAGEA1	CHCHD6	DTWD2	INVS	NEUROD4	STAT6
	MAGI2	CHCHD8	DTX1	IPO13	NEUROG3	STIP1
	MALAT1	CHD5	DTX3L	IPO5	NF1	STK32B
	MAML2	CHD6	DUS2L	IQCE	NFAM1	STRBP
	MAMLD1	CHD9	DUS4L	IQCK	NFASC	STT3A
	MANEA	CHFR	DUSP22	IQGAP2	NFATC2	STX18
	MAP2K6	CHI3L2	DUSP28	IQGAP3	NFE2L1	STX7
	MAP3K14	CHKB	DUSP7	IQSEC3	NFIA	SUCLG2
	MAP3K7IP1	CHM	DVL3	IQUB	NFIB	SULF2
	MAP7	CHMP6	DVWA	IRF8	NFKBIL2	SUNC1
	MAPK7	CHN2	DYNC1H1	IRGM	NID1	SUSD1
	MAPKAPK3	CHP	DYNC1I1	IRS2	NKAIN1	SYN3
	MAPKBP1	CHPT1	DYRK1A	IRX3	NKAIN3	TACC2
	MAPT	CHRDL2	DYRK4	ISG20	NLRP11	TACR2
	MARK4	CHRM5	DYSF	ISL1	NLRP5	TBC1D14
	MAST4	CHRNA7	E2F1	ISM1	NMNAT2	TBC1D16
	MATN1	CHRNB2	E2F6	ISPD	NMT2	TBC1D5
	MBLAC1	CHRND	E2F8	ITGA8	NNT	TBCEL
	MBP	CHST1	EBF2	ITGAD	NOC4L	TCEAL1
	MBTPS1	CHST11	ECE1	ITGB4	NOP58	TCERG1L
	MC5R	CHST12	EDAR	ITGB8	NOS2	TCF15
	MCAM	CHST3	EDEM1	ITIH5	NOTCH3	TCTEX1D1
	MCC	CHST6	EEA1	ITPKB	NOVA2	TDRD10
	MCF2L2	CHST8	EEFSEC	ITPR1	NPAS3	TEKT5
	MCHR2	CHSY3	EFCAB1	ITPR2	NPFFR1	TFAP2D
	MECOM	CHURC1	EFCAB10	ITPR3	NPFFR2	TFEB
	MECP2	CIB1	EFCAB6	ITSN1	NPIP	TGM7
	MED26	CIDEA	EFCAB8	IVD	NPSR1	THAP7
	MED27	CIITA	EFHA1	IVNS1ABP	NPTN	THNSL1
	MEOX1	CIRH1A	EFHD1	IWS1	NPTX1	THSD4
	MEPCE	CISH	EFNA4	JAKMIP1	NPTXR	THUMPD2
	MET	CIT	EFNA5	JARID2	NR3C2	TIMM8A
	METRN	CLASP1	EFR3B	JPH3	NR6A1	TKTL2
	METTL5	CLCA1	EFTUD1	JUN	NRCAM	TMC2
	METTL8	CLCA2	EGF	KALRN	NRG2	TMCC2
	MEX3C	CLCC1	EGFLAM	KANK1	NRG3	TMED10
	MFAP3	CLCN1	EGFR	KATNAL2	NRIP1	TMEM108
	MFGE8	CLCN4	EGLN1	KBTBD2	NRXN3	TMEM131
	MFI2	CLCN5	EHF	KCNA5	NSUN4	TMEM132C
	MFSD3	CLDN14	EIF1	KCNB1	NSUN7	TMEM132D
	MGAT5	CLDN18	EIF1B	KCND2	NT5M	TMEM155
	MGC16142	CLDN23	EIF2B5	KCND3	NTF3	TMEM2
	MGC16275	CLDN5	EIF2C4	KCNE4	NTM	TMEM204
	MGLL	CLEC16A	EIF4E	KCNH1	NTN1	TMEM211
	MGMT	CLEC17A	EIF4H	KCNH3	NTNG1	TMEM217
	MIB2	CLEC2A	ELAVL2	KCNH5	NTSR1	TMEM49
	MICAL1	CLEC2B	ELF5	KCNIP1	NTSR2	TMEM63C
	MICAL2	CLEC4GP1	ELFN1	KCNIP3	NUBPL	TMIGD1
	MICALL2	CLIC4	ELFN2	KCNJ4	NUDT9	TMPRSS13
	MID1	CLIC6	ELMO1	KCNJ6	NUP50	TNFRSF1B
	MIDN	CLIP1	ELMO2	KCNK15	NUTF2	TNFSF8
	MIER2	CLK1	ELMOD1	KCNK3	OBFC2A	TNIK
	MIR106A	CLK4	ELMOD3	KCNK9	ODZ2	TNKS2
	MIR21	CLMN	ELN	KCNMB2	ODZ3	TNS3
	MIR29B1	CLN5	ELOVL4	KCNN1	ODZ4	TOX2
	MIR301B	CLN8	ELOVL5	KCNN3	OPALIN	TPCN2
	MIR365-2	CLNK	ELOVL7	KCNQ1	OPCML	TRA2B
	MIR450B	CLPB	ELP3	KCNQ3	OR10H1	TRAF2
	MIR493	CLSTN1	ELTD1	KCNQ4	OR13D1	TRAK1
	MIR548A2	CLSTN2	EMCN	KCNQ5	OR2S2	TRAPPC9
	MIR802	CLTB	EML1	KCNT1	OR4D2	TREH
	MKLN1	CLTCL1	EML4	KCNU1	OR7E24	TREM1
	MLANA	CLUAP1	EML6	KCTD2	OSBP2	TRIB3
	MLLT1	CLUL1	EMP1	KCTD5	OSBPL2	TRIM26
	MLLT10	CLYBL	EMP2	KCTD6	OSBPL3	TRIM3
	MLLT4	CMAH	EN2	KDM2B	OSBPL5	TRIM31
	MLXIP	CMIP	ENDOD1	KDM4B	OSBPL9	TRIM39
	MLXIPL	CMPK1	ENO1	KDM6B	OSGIN2	TRIO
	MMAA	CMPK2	ENOX2	KHDRBS2	OTOF	TRIP11
	MMP16	CMTM3	ENPP2	KHSRP	OXCT1	TRIP13
	MMP20	CMTM7	ENPP7	KIAA0087	P4HTM	TSHZ2
	MMRN2	CMTM8	ENTHD1	KIAA0247	PACRG	TSHZ3
	MOBKL2B	CNDP1	ENTPD6	KIAA0319	PACSIN2	TSPAN14
	MOCS1	CNDP2	EP300	KIAA0391	PADI2	TSPAN32
	MOG	CNGA1	EPB41L1	KIAA0408	PANX1	TSPAN9
	MORC1	CNGB1	EPB41L2	KIAA0513	PAPPA	TSPO
	MORN4	CNIH	EPC2	KIAA0556	PARK2	TSSC1
	MOSC1	CNIH3	EPHA3	KIAA0892	PARP8	TTC12
	MOSPD1	CNKSR3	EPHA4	KIAA0947	PART1	TTC39A
	MPND	CNN3	EPHA6	KIAA1026	PARVA	TTC7B
	MPRIP	CNNM1	EPHA8	KIAA1217	PARVG	TTLL1
	MPZL1	CNNM4	EPHB1	KIAA1239	PATZ1	TUBB1
	MRGPRF	CNO	EPHB2	KIAA1244	PBRM1	UBE2G1
	MRGPRG	CNOT1	EPHB3	KIAA1267	PBXIP1	UBE2QL1
	MRPS16	CNP	EPHX4	KIAA1324	PCBP3	UBE2U
	MRPS25	CNPY3	EPN3	KIAA1370	PCOTH	UBE4B
	MSH6	CNR1	EPPK1	KIAA1409	PCSK5	UBLCP1
	MSI2	CNTFR	EPS15L1	KIAA1486	PCSK6	UBN1
	MSRA	CNTLN	ERBB4	KIAA1522	PDE11A	UBXN8
	MTA1	CNTN3	ERC1	KIAA1549	PDE1C	UROC1
	MTBP	CNTN4	ERC2	KIAA1598	PDE4B	USP13
	MTHFD1	CNTN5	ERCC6L	KIAA1632	PDGFRA	USP20
	MTMR10	CNTNAP2	ERF	KIAA1644	PDGFRB	USP3
	MTMR14	CNTNAP5	ERG	KIAA1683	PDK3	USP31
	MTMR4	COBL	ERI3	KIAA1688	PDLIM5	UTP18
	MTOR	COG7	ERN1	KIAA1737	PDP1	UTY
	MTPAP	COL11A1	ERP27	KIAA1797	PDP2	VAC14
	MTSS1	COL12A1	ESCO1	KIAA1826	PDSS2	VANGL2
	MUC2	COL13A1	ESD	KIAA1908	PDYN	VAPB
	MUC5B	COL15A1	ESR2	KIF13B	PDZK1IP1	VAV2
	MXD3	COL16A1	ESRRB	KIF16B	PEX5L	VCAN
	MXRA7	COL18A1	ESRRG	KIF17	PFDN2	VDAC1
	MXRA8	COL1A1	ETNK1	KIF26B	PFDN4	VENTX
	MYC	COL20A1	ETS1	KIF4B	PFKFB3	VSTM2B
	MYH14	COL21A1	ETV1	KIF5B	PGBD5	VWA3B
	MYH9	COL22A1	ETV4	KIF5C	PGC	WAPAL
	MYLK	COL23A1	ETV5	KLC1	PGCP	WBP4
	MYO10	COL24A1	ETV6	KLF11	PGK2	WDFY1
	MYO15B	COL27A1	EVI5	KLF12	PGM1	WDR19
	MYO18A	COL29A1	EXD3	KLF15	PHACTR1	WDR33
	MYO19	COL2A1	EXOC1	KLF4	PHACTR2	WDR52
	MYO5A	COL3A1	EXOC2	KLF9	PHACTR3	WDSUB1
	MYO5B	COL4A1	EXOC3	KLHDC4	PHC2	WIPI2
	MYO9B	COL4A2	EXOC4	KLHL29	PHF13	WNK1
	MYOCD	COL5A1	EXOC6B	KLHL3	PHF2	WNT2B
	MYOD1	COL5A2	EXOSC4	KLHL32	PHF21B	WSB1
	MYRIP	COL5A3	EXOSC5	KLHL33	PHGDH	WSCD2
	MYST3	COL6A1	EXPH5	KLHL38	PHYHIP	XPO6
		COL6A2	EXT1	KLHL6	PICK1	XYLB
	NAALAD2	COL6A4P2	EXTL1	KLK3	PID1	XYLT1
	NAALADL2	COL8A1	EYA2	KLRG2	PIGP	YBX1
	NALCN	COL9A1	EYA4	KPNA2	PIGU	YEATS2
	NANOS1	COLEC12	EYS	KPNA4	PIK3C2G	YKT6
	NAPG	COMMD1	EZH1	KRAS	PIKFYVE	YPEL1
	NARG1L	COMMD10	EZR	KRT19	PILRA	YWHAQ
	NARS	COMTD1	F11R	KRT20	PIP5K1B	ZBTB16
	NAT12	COPB2	F13A1	KRT77	PISD	ZBTB25
	NAT9	COPG	FA2H	KRTAP1-5	PITPNC1	ZBTB38
	NAV2	COPS8	FADD	KRTAP17-1	PITPNM2	ZDHHC13
	NCALD	COQ10B	FADS1	KRTAP19-1	PKD1L1	ZDHHC7
	NCAM1	COQ7	FAF1	KRTAP21-2	PKHD1	ZEB1
	NCAM2	CORIN	FAM100B	KSR2	PKIG	ZFHX3
	NCAPD3	CORO1A	FAM102A	KTI12	PKN2	ZFP91
	NCBP1	CORO1C	FAM102B	L3MBTL	PKNOX1	ZHX3
	NCEH1	CORO2B	FAM105B	L3MBTL2	PKNOX2	ZMIZ1
	NCKAP1	CORO7	FAM107B	LAMA1	PKP4	ZMYM6
	NCKAP5	COTL1	FAM109B	LAMC3	PLA2G6	ZNF12
	NCKIPSD	COX19	FAM111B	LAMP3	PLB1	ZNF131
	NCOA2	COX6A2	FAM120B	LAPTM4A	PLCB4	ZNF224
	NCRNA00094	COX7A2L	FAM123B	LAPTM5	PLCG1	ZNF24
	NCRNA00171	COX7B2	FAM124B	LARGE	PLCXD2	ZNF280B
	NDUFV3	CPA4	FAM126A	LARP1	PLD1	ZNF318
	NEDD4L	CPAMD8	FAM126B	LARS2	PLD6	ZNF334
	NEGR1	CPEB1	FAM129A	LASS3	PLDN	ZNF469
	NELF	CPEB4	FAM129C	LASS4	PLEK	ZNF507
	NELL1	CPLX2	FAM134B	LBP	PLEKHA7	ZNF540
	NET1	CPM	FAM135B	LBX1	PLEKHO2	ZNF585A
	NEUROG2	CPN2	FAM149A	LCE1A	PLIN1	ZNF608
	NF1	CPNE3	FAM149B1	LCLAT1	PLS3	ZNF704
	NFATC1	CPNE4	FAM150A	LDB2	PLSCR1	ZNF828
	NFIX	CPNE5	FAM154A	LDLRAD3	PLXNA2	ZNF831
	NFKB1	CPNE8	FAM155A	LEKR1	PLXNA4	ZNF839
	NFKBIB	CPNE9	FAM160A1	LEPREL1	PLXNC1	ZNF862
	NFKBIL2	CPS1	FAM161A	LFNG	PNCK	ZZZ3
	NFX1	CPSF4L	FAM163A	LGALS14	PNPLA7
	NFYC	CPT1C	FAM164C	LGALS8	PNPO
	NGEF	CPXCR1	FAM167A	LGR5	PODXL
	NHP2L1	CRADD	FAM168A	LHFPL2	PODXL2
	NHS	CRB1	FAM168B	LHFPL3	POF1B
	NHSL1	CREB3L2	FAM170B	LHPP	POGZ
	NISCH	CREB5	FAM171B	LIFR	POLN
	NKD1	CREBBP	FAM176A	LIG1	POLR3H
	NKG7	CREBL2	FAM177B	LIN28	POPDC2
	NLGN1	CREBZF	FAM178A	LIN52	POT1
	NLGN4X	CREG2	FAM178B	LIPA	POU2AF1
	NLGN4Y	CREM	FAM179A	LIPG	POU2F2
	NLRP5	CRHR1	FAM183B	LIPT1	POU6F2
	NME6	CRIM1	FAM184A	LMAN1	PPARA
	NME7	CRISPLD1	FAM188B	LMF1	PPARG
	NMNAT1	CRISPLD2	FAM189A1	LMO2	PPARGC1A
	NNMT	CRLF1	FAM190A	LMO3	PPFIA3
	NOG	CROCC	FAM190B	LMTK2	PPM1A
	NOL7	CRTAP	FAM194B	LMTK3	PPP1R12B
	NOS2	CRTC3	FAM196A	LMX1A	PPP1R12C
	NOSIP	CRY2	FAM19A1	LOC100128003	PPP1R15A
	NOTCH1	CRYAA	FAM19A4	LOC100128822	PPP1R16B
	NOTCH3	CRYBA1	FAM19A5	LOC100129066	PPP2R2A
	NOTCH4	CRYGN	FAM20C	LOC100130386	PPP2R5C
	NPAS4	CRYL1	FAM38B	LOC100130872	PPP4R2
	NPEPL1	CS	FAM43A	LOC100132163	PQLC2
	NPS	CSDE1	FAM43B	LOC100132831	PRAC
	NPTX1	CSF1	FAM46A	LOC100133669	PRDM15
	NPTX2	CSF2	FAM47E	LOC100302401	PRDM4
	NR3C2	CSF3	FAM53B	LOC100302640	PRDM5
	NR4A1	CSF3R	FAM55C	LOC143188	PRELP
	NR4A2	CSGALNACT1	FAM58B	LOC144742	PREX1
	NR5A1	CSMD1	FAM59A	LOC145783	PRICKLE2
	NR6A1	CSMD2	FAM5B	LOC145814	PRKAR2B
	NRF1	CSMD3	FAM60A	LOC150185	PRKCA
	NRTN	CSNK1A1L	FAM65C	LOC150622	PRKCE
	NRXN1	CSNK1D	FAM69A	LOC157381	PRKCZ
	NRXN3	CSNK1G1	FAM70B	LOC253724	PRKD2
	NSMCE1	CSPG4	FAM73A	LOC254559	PRKDC
	NT5M	CSPG5	FAM78B	LOC283050	PRMT2
	NTM	CSRP1	FAM81A	LOC283174	PRR15
	NTN3	CSRP2	FAM83A	LOC283663	PRR5L
	NUAK1	CSRP3	FAM83B	LOC284023	PRRX1
	NUDT1	CST3	FAM83F	LOC285045	PSAP
	NUDT14	CST5	FAM83G	LOC285375	PSCA
	NUDT18	CST7	FAM84A	LOC285692	PSMB2
	NUDT3	CSTB	FAM84B	LOC285780	PSMD8
	NUP210	CTAG1B	FAM96A	LOC338799	PTAR1
	NUS1	CTBP2	FARP1	LOC339524	PTCH1
	OAF	CTCF	FARP2	LOC339788	PTGER3
	OAS1	CTDP1	FARS2	LOC340357	PTGFR
	OAS2	CTDSP2	FARSB	LOC349114	PTH1R
	OBP2B	CTDSPL	FASN	LOC387763	PTK2B
	OCEL1	CTF1	FAT1	LOC390595	PTPLB
	OCRL	CTNNA1	FAT3	LOC400804	PTPN14
	ODF2L	CTNNA2	FBLN1	LOC401431	PTPN2
	ODZ1	CTNNA3	FBLN2	LOC619207	PTPN3
	ODZ3	CTNNAL1	FBLN7	LOC646982	PTPN5
	ODZ4	CTNNBIP1	FBRSL1	LOC728276	PTPRC
	OGG1	CTNNBL1	FBXL13	LOC729467	PTPRD
	OLFM1	CTNND2	FBXL14	LOC81691	PTPRE
	OMG	CTPS2	FBXL16	LOC84740	PTPRN2
	OPCML	CTSB	FBXL17	LOC90784	PTPRR
	OR51M1	CTSC	FBXL18	LOC93432	PTPRS
	OR56A3	CTSL2	FBXL7	LOH12CR1	PTPRT
	OR7C2	CTSL3	FBXO10	LOXHD1	PVRL1
	OR8U8	CTTN	FBXO17	LOXL1	PXDNL
	OSBP2	CTTNBP2	FBXO38	LPAR4	PXK
	OSBPL1A	CUBN	FBXO40	LPP	PYGB
	OSBPL5	CUEDC1	FBXO8	LPPR5	QKI
	OSGIN2	CUGBP1	FBXW7	LRBA	QTRTD1
	OTUD7A	CUGBP2	FBXW8	LRCH3	RAB11FIP4
	OVOL1	CUL3	FCGRT	LRFN2	RAB38
	PABPC1L2B	CUL4A	FCN2	LRIG3	RAB40B
	PACRG	CUL4B	FCRL2	LRP1B	RAB7A
	PADI2	CUL7	FCRL4	LRP8	RAD51
	PAEP	CUX1	FCRL6	LRPAP1	RAD51L3
	PAGE5	CUX2	FCRLB	LRPPRC	RAI1
	PANK4	CWC15	FEM1B	LRRC1	RALGPS1
	PARD3	CX3CL1	FER1L5	LRRC16A	RAMP1
	PARL	CX3CR1	FER1L6	LRRC28	RAMP3
	PARP16	CXCL13	FERMT2	LRRC55	RANBP3
	PART1	CXCL17	FETUB	LRRC7	RANBP9
	PBRM1	CXCR7	FFAR2	LRRC8A	RAPGEF1
	PCBP2	CXorf23	FGD4	LRRC8B	RAPGEF4
	PCBP3	CXorf30	FGF10	LRRC8D	RAPGEF5
	PCDHGC4	CXorf36	FGF11	LRRTM4	RARB
	PCGF3	CXorf41	FGF12	LRTM2	RASA3
	PCOLCE2	CXorf51	FGF14	LSAMP	RASGEF1A
	PCSK5	CXorf67	FGF18	LSM14B	RASGRF1
	PDE4D	CXXC5	FGF21	LSS	RASSF3
	PDE5A	CYB561	FGGY	LTBP2	RBL1
	PDE6A	CYB5B	FHAD1	LTBR	RBM19
	PDE8B	CYB5R2	FHIT	LY6H	RBM20
	PDIA6	CYCS	FHL2	LY96	RBM24
	PDLIM2	CYFIP1	FIBCD1	LYPD1	RBM26
	PDP2	CYFIP2	FIG4	LYPD6	RBM33
	PDPN	CYGB	FILIP1	LZTS1	RBM39
	PDSS1	CYHR1	FIS1	MACF1	RBM47
	PDSS2	CYLD	FKBP14	MACROD2	RBMS1
	PDXK	CYMP	FKBP5	MAD1L1	RBMS3
	PEBP4	CYP11B2	FLAD1	MAEA	RBP1
	PECI	CYP1A2	FLI1	MAFB	RCBTB2
	PELI2	CYP26A1	FLJ22536	MAGEA11	RCN2
	PEMT	CYP27C1	FLJ33630	MAGEB1	REG1P
	PER1	CYP2A6	FLJ35220	MAGED1	RELN
	PEX11G	CYP2S1	FLJ36777	MAGEL2	RFPL1
	PFAS	CYP2W1	FLJ37307	MAGI1	RFTN1
	PFN2	CYP4B1	FLJ37543	MAGI2	RGAG1
	PFTK1	CYP4F11	FLJ39609	MAGOH	RGS13
	PGAM1	CYP4F22	FLJ41941	MAK10	RGS14
	PGAP2	CYP4V2	FLJ43663	MAMLD1	RGS4
	PGM2L1	CYP7B1	FLJ43860	MAP1B	RGS9
	PGM5	CYR61	FLT4	MAP1D	RHBDD3
	PHACTR1	CYTH1	FMN1	MAP1LC3B	RHEBL1
	PHF21A	CYTH3	FMNL2	MAP2	RILPL1
	PHF7	CYTSA	FMOD	MAP2K2	RIMKLB
	PHLDA3	CYTSB	FNBP1L	MAP2K5	RIPK1
	PHLDB3	DAAM1	FNDC1	MAP3K12	RIPPLY2
	PHLPP1	DAB1	FNDC3A	MAP3K14	RNASEN
	PHYH	DAB2IP	FNDC3B	MAP3K9	RNF13
	PHYHIP	DACH2	FNIP2	MAP4K4	RNF130
	PI4K2A	DACT3	FOSL2	MAP7D2	RNF144A
	PID1	DAD1	FOXC2	MAPK1	RNF165
	PIGA	DAG1	FOXD1	MAPK13	RNF216
	PIGY	DAND5	FOXK1	MAPK4	RNF217
	PIK3AP1	DAO	FOXN3	MAPKAPK3	RNF220
	PIK3R5	DAP	FOXP1	MAPT	RNFT2
	PILRA	DAPK1	FOXRED1	MARK3	ROBO2
	PIM3	DAPK2	FOXRED2	MARVELD2	ROPN1L
	PINK1	DAPL1	FRAS1	MASP1	ROR2
	PIWIL4	DARC	FREQ	MAST2	RPGRIP1
	PLAG1	DAZL	FRMD3	MAST4	RPL11
	PLAT	DCAF17	FRMD4A	MAT2A	RPL19
	PLCG2	DCAF5	FRMD4B	MAX	RPL3
	PLCH1	DCAF7	FRMD6	MBNL2	RPN1
	PLCXD2	DCAF8L2	FRMD8	MBOAT1	RPS24
	PLEC1	DCBLD1	FRMPD2	MBP	RPS6KA1
	PLEKHA2	DCBLD2	FRMPD4	MC2R	RPS6KA2
	PLEKHA6	DCC	FRS2	MC5R	RPTOR
	PLEKHA7	DCHS2	FSCN1	MCC	RRAGC
	PLEKHM2	DCLK1	FSCN2	MCEE	RSAD2
	PLIN3	DCP1A	FSD1L	MCF2L	RSRC1
	PLIN4	DCTN5	FSHB	MCF2L2	RTN4RL1
	PLSCR1	DCTPP1	FSIP1	MCF2L2	RUNDC2A
	PLXDC2	DDAH1	FSTL1	MCM3	RWDD3
	PLXNA4	DDB1	FSTL3	MCTP2	S1PR1
	PLXNC1	DDB2	FSTL4	MDGA1	S1PR4
	PMP22	DDC	FSTL5	MDGA2	SALL1
	PMS1	DDHD1	FTCD	MECOM	SAMD12
	PNMA1	DDI2	FTH1	MED15	SAMD4A
	PNPLA7	DDIT4	FTO	MED26	SAMM50
	POF1B	DDX25	FUBP1	MED27	SAPS2
	POLR1E	DDX31	FUCA2	MEGF6	SARM1
	POLR2H	DDX3X	FUK	MEGF9	SASH1
	POLR3D	DDX4	FUS	MEIS2	SCAMP4
	POMT2	DDX46	FUT3	MEMO1	SCAMP5
	POP5	DDX60L	FUT8	MEOX2	SCARB1
	POU6F2	DEDD2	FUT9	MET	SCGB1D2
	PPAN	DEF8	FXR1	METTL14	SCN5A
	PPARGC1B	DEFA10P	FXYD2	MFAP2	SCRT1
	PPEF1	DENND1A	FXYD5	MFI2	SCUBE2
	PPFIBP2	DENND2A	FXYD6	MFSD1	SDC1
	PPM1E	DENND3	FYB	MFSD11	SDCCAG8
	PPM1F	DENND4A	FYN	MGAM	SDHAF2
	PPP2R2B	DENND5A	FZD4	MGAT3	SDK1
	PPP2R2C	DENR	FZD5	MGAT5B	SDK2
	PPP2R5E	DEPDC6	FZD8	MGAT5B	SDR16C5
	PPP3CC	DERA	FZD9	MGC27382	SEL1L
	PQLC1	DFNA5	G0S2	MGC27382	SEMA3F
	PRAGMIN	DFNB31	GAB2	MGC42105	SEMA5A
	PRAM1	DGAT2	GABARAPL1	MGLL	SENP5
	PRDM16	DGCR14	GABBR1	MGMT	SERAC1
	PRDM4	DGKB	GABBR2	MGRN1	SERPINA1
	PREX2	DGKE	GABPA	MICAL2	SEZ6L
	PRKAG2	DGKG	GABRA3	MICAL3	SF3A1
	PRKAR2A	DGKH	GABRA6	MID1	SF3A3
	PRKCD	DGKI	GABRG3	MIF	SF3B1
	PRKCH	DGKQ	GAD2	MIR124-3	SFI1
	PRKCZ	DGKZ	GADL1	MIR147	SFRS2B
	PRKD1	DHDDS	GALNT10	MIR148A	SFTA1P
	PRKD3	DHDPSL	GALNT13	MIR193A	SFXN5
	PRMT2	DHFRL1	GALNT14	MIR200B	SGCA
	PRMT8	DHODH	GALNT2	MIR214	SGK269
	PROM1	DHRS2	GALNT9	MIR29B1	SGK493
	PRPF31	DHRS4L1	GALNTL4	MIR365-1	SH2B3
	PRRC1	DHX15	GALNTL5	MIR570	SH2D6
	PRRX2	DHX29	GALNTL6	MIR891A	SH3BP2
	PRSS21	DHX33	GALT	MIR92B	SH3GL2
	PRSS22	DHX35	GAP43	MITF	SH3PXD2A
	PRTN3	DHX36	GAPDH	MKL1	SH3PXD2B
	PSEN2	DHX40	GAPVD1	MKL2	SH3TC1
	PSMB2	DHX58	GARNL3	MKLN1	SHANK2
	PSME3	DHX9	GART	MLYCD	SHB
	PSPH	DIAPH1	GAS2L3	MMAB	SHISA6
	PSRC1	DIMT1L	GATA5	MMACHC	SHISA9
	PSTPIP2	DIP2B	GATAD2A	MME	SHMT1
	PTBP2	DIP2C	GATM	MMP14	SIDT1
	PTGFR	DIRC1	GBA	MOBKL2B	SIGLEC15
	PTK2B	DIRC3	GBA3	MOGAT1	SIK3
	PTK7	DIS3L2	GBAP	MOGAT2	SIL1
	PTPLAD1	DISC1	GBX1	MOV10	SIPA1L3
	PTPN12	DKFZp566F0947	GBX2	MPP2	SKAP1
	PTPN2	DKFZp779M0652	GC	MPP4	SKAP2
	PTPRD	DKK3	GCLC	MPPED1	SLC10A7
	PTPRF	DLC1	GCN1L1	MPRIP	SLC12A7
	PTPRJ	DLEU2	GCOM1	MRAS	SLC14A2
	PTPRN2	DLG1	GDF11	MREG	SLC15A3
	PTPRU	DLG2	GDF9	MRFAP1	SLC16A10
	PTTG1IP	DLGAP1	GDNF	MRPL1	SLC1A2
	PUM2	DLGAP2	GDPD5	MRPL44	SLC1A3
	PURA	DLGAP3	GEM	MRPS18B	SLC1A4
	PVRL1	DLGAP4	GEMIN5	MRPS25	SLC1A5
	PVT1	DLK1	GFOD2	MRS2	SLC1A7
	PXN	DLX3	GFPT1	MS4A15	SLC22A18AS
	RAB10	DMBT1	GFPT2	MSC	SLC22A23
	RAB11FIP3	DMBX1	GFRA2	MSI2	SLC23A2
	RAB11FIP4	DMD	GGCT	MSN	SLC24A3
	RAB11FIP5	DMRT1	GGNBP1	MSRA	SLC25A1
	RAB1A	DMRT3	GHR	MTDH	SLC27A1
	RAB3B	DMRTA2	GHRH	MTHFD2	SLC32A1
	RAB3C	DMRTB1	GHRHR	MTMR12	SLC34A2
	RAB40B	DMXL1	GIMAP7	MTMR14	SLC35B3
	RAB43	DMXL2	GIMAP8	MTMR7	SLC35F3
	RAB4A	DNA2	GIPC2	MTMR9	SLC36A3
	RAB6B	DNAH1	GJA8	MTOR	SLC39A1
	RAB9A	DNAH10	GJB1	MTSS1L	SLC39A10
	RABGAP1L	DNAH11	GJC3	MTUS1	SLC41A3
	RABL5	DNAH17	GJD2	MTUS2	SLC43A3
	RACGAP1	DNAH3	GKN1	MUC17	SLC44A3
	RAI1	DNAH5	GLDC	MUC4	SLC4A2
	RAI14	DNAH6	GLI2	MYEOV	SLC6A3
	RAI2	DNAH7	GLI3	MYH15	SLC7A1
	RALGDS	DNAI1	GLIS1	MYH9	SLC7A8
	RALGPS1	DNAI2	GLIS3	MYLK	SLC9A1
	RALYL	DNAJB12	GLP2R	MYLK3	SLC9A3R1
	RANBP1	DNAJB6	GLRA2	MYO10	SLC9A8
	RANBP2	DNAJC1	GLS	MYO16	SLC9A9
	RAPGEF5	DNAJC10	GLT25D1	MYO18A	SLCO3A1
	RASGEF1C	DNAJC11	GLT6D1	MYO18B	SLCO4A1
	RASGRP1	DNAJC13	GMDS	MYO1B	SLFN14
	RASSF3	DNAJC21	GNA11	MYO1D	SLIT3
	RBM14	DNAJC25	GNA13	MYO1E	SLMAP
	RBM28	DNAL1	GNAI3	MYO1H	SMAD5
	RBMS3	DNASE1	GNAL	MYO5B	SMC3
	RBPJ	DNASE2	GNB1	MYO9B	SMOC1
	RCBTB1	DNASE2B	GNB1L	MYOC	SMOC2
	RCC1	DNER	GNB5	MYT1L	SMURF1
	RCL1	DNMBP	GNG2	N4BP2L2	SNAI1
	RDH13	DNMT1	GNG7	NAALADL2	SNCA
	RELL1	DNMT3A	GNL1	NAB2	SND1
	RFFL	DNMT3B	GNLY	NAGA	SNHG4
	RFTN1	DNMT3L	GNPDA1	NAGK	SNORD93
	RGL1	DNPEP	GNPTAB	NAMPT	SNTG2
	RGS12	DNTT	GOLGA1	NANP	SNX25
	RGS14	DOC2B	GOLGA7B	NAT1	SNX29
	RGS17	DOCK10	GOLIM4	NAV1	SNX3
	RGS6	DOCK11	GOLSYN	NAV2	SNX30
	RGS7BP	DOCK2	GPATCH2	NCALD	SNX6
	RGS9	DOCK4	GPC1	NCAM1	SNX9
	RHBDF1	DOCK6	GPC3	NCAM2	SORBS1
	RHEB	DOCK7	GPC5	NCEH1	SORCS2
	RHOT1	DOCK8	GPC6	NCF2	SOX12
	RICS	DOCK9	GPHN	NCK1	SOX13
	RILPL1	DOK5	GPM6A	NCKAP5L	SOX2OT
	RIMBP2	DOT1L	GPR107	NCL	SPAG17
	RIMS2	DPEP2	GPR115	NCOA2	SPAG9
	RIN3	DPF3	GPR123	NCOA7	SPARCL1
	RIT2	DPP10	GPR124	NCOR1	SPATA12
	RLF	DPP6	GPR125	NCOR2	SPATC1
	RNF126P1	DPP9	GPR132	NCRNA00029	SPG11
	RNF128	DPY19L3	GPR133	NCRNA00087	SPHK1
	RNF138	DPYD	GPR137B	NCRNA00114	SPOCK1
	RNF141	DPYSL2	GPR143	NCRNA00207	SPP1
	RNF165	DPYSL4	GPR15	NDE1	SPTBN1
	RNF170	DRD2	GPR161	NDUFA7	SPTBN4
	RNF19A	DRP2	GPR176	NEAT1	SPTLC3
	RNF19B	DSCAM	GPR20	NEBL	SQSTM1
	RNF38	DSCAML1	GPR35	NECAB1	SRCAP
	RNF43	DSCR4	GPR39	NEDD4L	SRGAP1
	RNFT1	DSG4	GPR4	NEDD9	SRGAP3
	RNPEP	DST	GPR78	NEGR1	SRRM1
	ROBO1	DSTN	GPR88	NELL1	SRRM4
	RP1L1	DTD1	GPRASP1	NELL2	SSBP3
	RP9P	DTHD1	GPRC5A	NEUROD6	SSH1
	RPA3	DTNA	GPRIN2	NFASC	SSTR3
	RPL18AP3	DTNB	GPSM1	NFATC2	SSU72
	RPL38	DTWD1	GPX3	NFIA	ST3GAL2
	RPLP0	DTX1	GRAMD4	NFIX	ST3GAL6
	RPN1	DTX3L	GRAP2	NFKBIA	ST6GAL1
	RPP38	DTYMK	GRASP	NGFRAP1	ST6GALNAC2
	RPS15	DUOXA1	GRB10	NHLH2	STAB2
	RPS5	DUS3L	GREB1	NHS	STAG1
	RPS6KA2	DUSP10	GREB1L	NHSL2	STK32A
	RPS6KA5	DUSP12	GRHL2	NID2	STK32B
	RSAD1	DUSP15	GRHL3	NINL	STK32C
	RUFY3	DUSP22	GRIA1	NIPAL2	STMN1
	RUNX2	DUSP23	GRIA2	NKAIN2	STMN4
	RUSC2	DUSP4	GRID1	NKD1	STT3B
	RUVBL1	DUSP6	GRID2	NKD2	STX1B
	RXRA	DUSP9	GRID2IP	NKX2-3	STX6
	RYK	DUXA	GRIK2	NLGN1	STXBP1
	RYR3	DYNC1H1	GRIK3	NLRC5	STXBP2
	S100B	DYNC1LI2	GRIK4	NLRP5	STXBP4
	S100PBP	DYNC2LI1	GRIK5	NLRP6	STXBP6
	SALL3	DYNLRB1	GRIN1	NLRP8	SUMO3
	SAMD11	DYNLRB2	GRIN2A	NMNAT3	SUSD2
	SAMD13	DYRK1A	GRIN2B	NMRAL1	SV2C
	SAMHD1	DYRK2	GRIN2D	NOBOX	SWAP70
	SAP130	DZIP1L	GRIP1	NOC4L	SYN3
	SARDH	E2F3	GRIP2	NOD2	SYNPR
	SASH1	E2F6	GRK5	NOP10	SYS1-DBNDD2
	SBNO1	E2F7	GRK7	NOS1	SYT1
	SCARA3	EBF2	GRM1	NOS1AP	SYT7
	SCARB1	EBF3	GRM6	NPAS3	TAC3
	SCARF2	ECE1	GRM7	NPAS4	TACC1
	SCFD2	ECEL1	GRM8	NPC2	TADA2A
	SCML1	ECM1	GRN	NPHP4	TAF4
	SCN5A	ECT2L	GRRP1	NPTX1	TAF8
	SDAD1	EDA	GSC2	NR1D2	TAGLN2
	SDC2	EDAR	GSG1L	NR1H4	TANC2
	SDF2L1	EDARADD	GSN	NR2E3	TARP
	SDHB	EDC4	GSTA4	NRAP	TBC1D22A
	SDK1	EDEM1	GSTK1	NRAS	TBC1D22B
	SDSL	EDIL3	GSTM4	NRBF2	TBC1D4
	SEC13	EDNRA	GSTO2	NRCAM	TBC1D5
	SEC14L1	EDNRB	GTDC1	NRG2	TBC1D8
	SEC16A	EEA1	GTF2A1L	NRG3	TBL1XR1
	SEC24B	EEF1A1	GTF2A2	NRIP1	TBXAS1
	SECISBP2L	EEF1A2	GTF2B	NRP2	TC2N
	SECTM1	EEF2K	GTF2E1	NRSN2	TCERG1L
	SEL1L	EEFSEC	GTF2E2	NRXN1	TCF20
	SELPLG	EEPD1	GTF2IRD1	NRXN2	TCP11L2
	SEMA4G	EFCAB1	GTF3A	NRXN3	TEAD1
	SENP1	EFCAB3	GTPBP1	NSMAF	TECPR2
	SENP6	EFCAB5	GTSF1	NSMCE1	TERT
	SEPN1	EFCAB6	GUCA1A	NSMCE2	TFB1M
	SERINC2	EFCAB7	GUCY1A2	NSMCE4A	TG
	SERTAD1	EFCAB8	GUCY2C	NT5C1A	TGFB3
	SERTAD2	EFHA2	GUCY2F	NT5C3	TGFBRAP1
	SET	EFHC2	GYPC	NTM	TGIF1
	SETBP1	EFHD1	GZF1	NTN1	TGM3
	SFPQ	EFHD2	GZMK	NTNG1	THOP1
	SFRP5	EFNA3	H19	NTRK3	THRA
	SFRS1	EFNA5	H2BFM	NTSR2	THRB
	SFRS15	EFTUD1	H6PD	NUDT3	THSD7A
	SFRS3	EGFL8	HADHB	NUDT7	TIAM2
	SFRS4	EGFLAM	HAGHL	NUP188	TM4SF18
	SFXN4	EGFR	HAO2	NXF5	TMED10
	SGPP1	EGLN2	HAPLN4	NXNL2	TMED2
	SGTB	EHBP1	HAR1A	NXPH1	TMEM108
	SH2B3	EHD2	HAR1B	OAF	TMEM129
	SH3GL1	EHD3	HCCA2	OASL	TMEM132B
	SH3KBP1	EHD4	HCFC2	OBSCN	TMEM132C
	SH3PXD2A	EI24	HCN1	OC90	TMEM132D
	SH3PXD2B	EIF1	HCRTR1	ODZ2	TMEM178
	SH3RF1	EIF2AK1	HDAC11	ODZ3	TMEM189
	SH3RF3	EIF2AK3	HDAC4	ODZ4	TMEM192
	SH3TC1	EIF2AK4	HDAC5	OLFM2	TMEM202
	SH3TC2	EIF2B3	HDAC9	OLFM4	TMEM204
	SHANK1	EIF2B5	HDGF	OMA1	TMEM232
	SHANK2	EIF2C3	HEATR4	OOEP	TMEM44
	SHANK3	EIF2C4	HEATR5B	OPCML	TMEM56
	SHB	EIF3A	HEATR7B2	OPN5	TMEM70
	SHBG	EIF3B	HECTD3	OPTN	TMEM8B
	SHC2	EIF3D	HECW2	OR10R2	TMOD1
	SHISA6	EIF3E	HEMK1	OR13C4	TMPRSS11A
	SHISA9	EIF3F	HEPACAM2	OR2H1	TMTC1
	SHKBP1	EIF4A1	HERC1	OR2V2	TMTC2
	SHROOM2	EIF4E2	HERC3	OR5AC2	TMX1
	SIAE	EIF4EBP1	HES1	OR5K4	TNFRSF8
	SIGIRR	EIF4ENIF1	HES5	OR6T1	TNFSF15
	SIGLEC15	EIF4G1	HES6	OR8B8	TNIK
	SIGMAR1	EIF4G3	HEXB	OR8U8	TNNI3K
	SIL1	ELAVL2	HEXDC	OSBPL10	TNRC6A
	SIPA1	ELAVL4	HEXIM2	OSBPL1A	TOM1L2
	SIPA1L3	ELF4	HFE2	OSBPL5	TOX2
	SIRT2	ELF5	HGD	OSGIN1	TP53INP2
	SIRT5	ELFN1	HGS	OSTM1	TPCN2
	SKI	ELFN2	HGSNAT	OTUB1	TRAPPC10
	SKIV2L	ELL	HHAT	OTUB2	TRAPPC9
	SLBP	ELMO1	HHIPL1	OTUD1	TREM1
	SLC10A6	ELOVL1	HHLA1	OTUD7B	TRIB2
	SLC12A7	ELOVL2	HIATL1	OXCT1	TRIB3
	SLC12A9	ELOVL4	HIBADH	OXR1	TRIM27
	SLC16A10	ELOVL5	HIBCH	P2RX7	TRIM72
	SLC17A5	ELOVL7	HIP1R	P2RY2	TRIO
	SLC1A2	ELP2	HIST1H1E	PABPC4	TRIP12
	SLC22A3	ELTD1	HIST3H2A	PABPN1	TRMT12
	SLC24A2	EMID2	HIVEP1	PACRG	TRPM3
	SLC25A13	EML1	HIVEP3	PACS1	TRPM7
	SLC25A17	EML4	HK2	PACSIN1	TRPS1
	SLC25A18	EML5	HLA-DRA	PADI1	TSHZ2
	SLC25A21	EMP1	HLA-E	PAGE2	TSKU
	SLC25A29	EMP3	HLCS	PAIP1	TSPAN9
	SLC25A30	EMR3	HMCN1	PAK2	TSSC1
	SLC25A37	EN2	HMGA1	PAK7	TTBK1
	SLC25A42	ENAH	HMGA2	PALB2	TTC23L
	SLC26A6	ENDOD1	HMGB3	PANK3	TTC27
	SLC28A1	ENG	HMGN4	PAPPA	TTC29
	SLC29A1	ENGASE	HMOX2	PARD3B	TTC37
	SLC29A3	ENO1	HMP19	PARD6G	TTC39A
	SLC2A1	ENO2	HMX1	PARG	TTC5
	SLC2A11	ENOPH1	HNF4A	PARK2	TTLL11
	SLC37A2	ENOX1	HNRNPC	PARM1	TTLL3
	SLC37A3	ENOX2	HNRNPD	PARP1	TUBB
	SLC38A3	ENPP1	HNRNPF	PARVA	TUBGCP6
	SLC38A6	ENPP3	HNRNPL	PARVB	TUSC3
	SLC44A1	ENPP7	HNRNPUL1	PASK	TXNDC5
	SLC4A1	ENTPD1	HOXA2	PATZ1	TXNL1
	SLC4A2	ENTPD6	HOXC11	PAX3	TXNRD1
	SLC4A4	EP400	HOXC9	PAX5	TYR
	SLC5A10	EPAS1	HOXD11	PBX1	U2AF2
	SLC6A1	EPB41	HPCAL1	PBX4	UAP1L1
	SLC6A11	EPB41L1	HPDL	PCDH18	UBE2L3
	SLC6A2	EPB41L3	HPGD	PCDP1	UBE2S
	SLC6A6	EPB41L4A	HPSE2	PCGF5	UBTD2
	SLC7A8	EPB41L4B	HRNBP3	PCNA	UCKL1
	SLCO5A1	EPB41L5	HS1BP3	PCNT	UEVLD
	SLFN5	EPC2	HS3ST2	PCNX	UGT1A6
	SLIT3	EPHA10	HS3ST3A1	PCSK2	ULK4
	SLMO1	EPHA6	HS3ST4	PCYOX1	UMPS
	SMAD6	EPHA8	HSBP1	PDCD5	UNC13A
	SMAD7	EPHB1	HSD17B2	PDCD6	UNC5D
	SMARCD2	EPHB2	HSDL1	PDCL2	UNC80
	SMOC2	EPHX1	HSF2	PDE11A	UNC93A
	SMYD3	EPN2	HSPA12A	PDE1A	UNCX
	SNCA	EPOR	HSPG2	PDE1C	UNQ9391
	SNCAIP	EPS15L1	HTR1E	PDE2A	USP13
	SND1	EPS8L2	HTR4	PDE4A	USP28
	SNTG1	EPS8L3	HTRA3	PDE4B	USP30
	SNUPN	EPSTI1	HTT	PDE4DIP	USP35
	SNX10	EPX	HYDIN	PDE6B	USP36
	SNX18	ERBB2	IARS	PDE7B	USP48
	SNX19	ERBB2IP	ICAM2	PDGFRL	USP6NL
	SNX24	ERBB4	ICK	PDIA6	UTP20
	SNX27	ERC1	ICOS	PDILT	UTS2
	SOCS3	ERC2	ICOSLG	PDK2	VAC14
	SOD3	ERCC1	IER5	PDZD2	VANGL1
	SORBS2	ERCC6	IER5L	PEBP1	VAT1L
	SORCS2	EREG	IFFO2	PECR	VAV1
	SORL1	ERG	IFI27	PEG3	VAV2
	SPAG16	ERGIC1	IFI30	PER2	VAV3
	SPARC	ERI3	IFITM2	PEX1	VCAM1
	SPATA13	ERLIN1	IFLTD1	PEX5L	VEGFC
	SPATA5	ERLIN2	IFNGR1	PGBD2	VGLL4
	SPHKAP	ERMAP	IFNGR2	PGBD5	VNN1
	SPINK5	ERO1L	IFT122	PGCP	VPS13C
	SPINK9	ESCO2	IGDCC3	PGM5	VPS41
	SPIRE1	ESR1	IGF1R	PGRMC2	VPS52
	SPOCK1	ESRRB	IGF2	PHACTR1	VWF
	SPOP	ESRRG	IGF2R	PHACTR3	WASF3
	SPPL3	ETF1	IGFL1	PHF15	WBP2NL
	SPSB3	ETFA	IGFL3	PHF20	WDFY1
	SPSB4	ETFB	IGFN1	PHF21B	WDR20
	SPTB	ETNK1	IGLON5	PHYHD1	WDR51A
	SRGAP3	ETS1	IGSF11	PI15	WFIKKN2
	SRGN	ETV1	IGSF3	PIK3C2G	WNT11
	SSH2	ETV3	IHH	PIP5K1B	WNT7A
	SSU72	ETV4	IKBKAP	PIPSL	WNT7B
	ST18	ETV6	IKBKB	PIR	WNT9A
	ST3GAL1	EVC2	IKZF1	PITX3	WNT9B
	ST6GAL1	EXD3	IL17D	PJA2	XPNPEP1
	ST6GALNAC2	EXOC2	IL18R1	PKD1L2	XYLB
	ST6GALNAC3	EXOC4	IL1B	PKNOX1	XYLT1
	ST7	EXOC6	IL1R2	PKNOX2	YBX1
	ST7OT3	EXOC6B	IL1RAPL1	PKP2	YWHAG
	STAG1	EXOSC6	IL21R	PLA2G16	YWHAQ
	STAM	EXPH5	IL23R	PLA2G2E	ZBED3
	STARD4	EXT1	IL24	PLA2G5	ZBTB16
	STAT5A	EXTL2	IL2RA	PLA2G6	ZBTB24
	STK16	EYA1	IL2RB	PLAC2	ZBTB38
	STK3	EYA2	IL31RA	PLAUR	ZC3H4
	STK32B	EYA3	IL6R	PLB1	ZC3H7B
	STK33	EYA4	IL7R	PLCB4	ZC3HAV1
	STK40	EYS	IL9	PLCE1	ZCCHC14
	STMN3	EZH1	ILDR2	PLCG2	ZCCHC24
	STRA13	EZR	IMMP2L	PLCH1	ZDHHC18
	STS	F10	IMP4	PLCXD3	ZDHHC4
	STX1A	F13A1	IMPG1	PLCZ1	ZFAND3
	STXBP1	F7	INADL	PLD1	ZFP1
	STXBP4	F9	INCENP	PLEKHA2	ZFP36L1
	SUCLG2	FABP12	INO80D	PLEKHA6	ZFP64
	SUGT1P	FABP9	INPP4A	PLEKHB1	ZFP82
	SULF1	FAIM2	INPP4B	PLEKHG1	ZFYVE28
	SVIL	FAIM3	INPP5B	PLEKHG2	ZMAT4
	SWAP70	FAM100A	INPP5D	PLEKHH1	ZMIZ1
	SYN3	FAM101A	INSC	PLP1	ZMYND12
	SYNE1	FAM102A	INSR	PLSCR1	ZMYND8
	SYNE2	FAM105B	INTS1	PLVAP	ZNF217
	SYNGAP1	FAM10A4	INTS10	PLXDC1	ZNF225
	SYNJ1	FAM113B	INTS3	PLXNA4	ZNF235
	SYNJ2	FAM115A	INTS7	PMEPA1	ZNF271
	SYPL1	FAM117B	IP6K3	PMM1	ZNF322A
	SYTL1	FAM118A	IQCA1	PMS1	ZNF331
	SYTL2	FAM120B	IQCB1	PNLDC1	ZNF341
	SYTL3	FAM125A	IQCE	PNLIPRP2	ZNF362
	TAAR6	FAM125B	IQCF6	POGZ	ZNF365
	TAC4	FAM127A	IQCK	POLD1	ZNF395
	TACC3	FAM129B	IQSEC2	POLDIP3	ZNF429
	TACR2	FAM129C	IRF2BP2	POLM	ZNF43
	TACSTD2	FAM131C	IRX1	POLR1A	ZNF498
	TAF5L	FAM134B	IRX4	POLR3H	ZNF516
	TAGAP	FAM135B	IRX5	POMC	ZNF521
	tAKR	FAM149B1	ISG20	POMT2	ZNF567
	TARS	FAM155A	ISL1	POU2AF1	ZNF609
	TARSL2	FAM156B	ISM1	POU6F2	ZNF618
	TBC1D14	FAM159A	ISM2	PPARA	ZNF671
	TBC1D22A	FAM160A1	ISX	PPEF1	ZNF697
	TBCA	FAM161A	ITGA10	PPFIBP2	ZNF706
	TBKBP1	FAM162A	ITGA11	PPIA	ZNF804A
	TBL1XR1	FAM164C	ITGA4	PPIL1	ZNF853
	TBXAS1	FAM167A	ITGA5	PPL	ZNHIT2
	TC2N	FAM167B	ITGA7	PPM1L	ZNRF3
	TCEANC	FAM168A	ITGA8	PPP1CC	ZNRF4
	TCF4	FAM171A1	ITGA9	PPP1R13B	ZYG11A
	TCP10	FAM171B	ITGAM	PPP1R16B
	TEAD1	FAM173A	ITGB2	PPP1R2P3
	TEAD3	FAM174B	ITGB5	PPP1R3B
	TECTA	FAM178A	ITGB6	PPP2R1A
	TEF	FAM178B	ITGB8	PPP2R2C
	TENC1	FAM179B	ITIH1	PPP3R1
	TERT	FAM183A	ITIH2	PQLC1
	TESK2	FAM183B	ITPK1	PRAF2
	TFDP2	FAM188A	ITPKB	PRDM15
	TGIF1	FAM188B	ITPKC	PRDM16
	TGIF2	FAM189A1	ITPR1	PRDX6
	TGM5	FAM189A2	ITPR3	PREX1
	TH	FAM190A	ITSN1	PRIMA1
	THADA	FAM194B	IVD	PRKAG2
	THAP5	FAM198A	IYD	PRKCA
	THAP9	FAM19A1	JAG1	PRKCB
	THOC4	FAM19A2	JAK2	PRKCE
	THRB	FAM19A4	JAKMIP1	PRKCH
	THSD4	FAM19A5	JAKMIP3	PRKCZ
	TICAM2	FAM20B	JARID2	PRMT10
	TIGD2	FAM20C	JAZF1	PRMT8
	TIGD4	FAM32A	JHDM1D	PROM1
	TIMM44	FAM38A	JPH2	PROS1
	TKT	FAM38B	JPH3	PRPF19
	TLCD1	FAM3C	KALRN	PRPF40B
	TLE1	FAM3D	KAT2B	PRPF4B
	TLE4	FAM40A	KBTBD12	PRPF6
	TM4SF19	FAM46A	KCMF1	PRR15
	TM9SF2	FAM46B	KCNA2	PRR7
	TMC6	FAM46C	KCNAB1	PRSS16
	TMCC1	FAM48A	KCNAB2	PRSS7
	TMED3	FAM49B	KCNB1	PRTG
	TMEM105	FAM53A	KCND2	PSAP
	TMEM120B	FAM53C	KCNE1	PSCA
	TMEM132B	FAM55A	KCNH1	PSKH2
	TMEM132C	FAM57B	KCNH5	PSMB2
	TMEM132D	FAM58A	KCNH7	PSMC4
	TMEM143	FAM58B	KCNH8	PTAFR
	TMEM174	FAM59A	KCNIP3	PTBP2
	TMEM179	FAM5B	KCNIP4	PTCH1
	TMEM181	FAM64A	KCNJ16	PTDSS2
	TMEM185B	FAM65A	KCNJ3	PTGER3
	TMEM201	FAM65B	KCNJ4	PTGFR
	TMEM229B	FAM69A	KCNK9	PTGFRN
	TMEM233	FAM71B	KCNMB2	PTK2
	TMEM39A	FAM76B	KCNMB3	PTK2B
	TMEM39B	FAM78A	KCNN2	PTP4A2
	TMEM44	FAM78B	KCNN4	PTP4A2
	TMEM45A	FAM83D	KCNQ1	PTPDC1
	TMEM55A	FAM84B	KCNQ1OT1	PTPN3
	TMEM59	FAM91A1	KCNQ2	PTPRD
	TMEM8C	FAM98A	KCNQ3	PTPRF
	TMEM98	FANCA	KCNQ5	PTPRG
	TMPRSS7	FAR2	KCNT1	PTPRK
	TMTC1	FARP1	KCNU1	PTPRM
	TMTC4	FARS2	KCP	PTPRN2
	TNC	FAT3	KCTD1	PTPRS
	TNIK	FBLN1	KCTD13	PTPRT
	TNRC18	FBLN2	KCTD14	PTPRU
	TNS3	FBN2	KDM1A	PTTG1IP
	TOB1	FBP1	KDM2B	PVR
	TOMM5	FBRSL1	KDM4B	PXDN
	TOP1MT	FBXL14	KDM4DL	PXK
	TPK1	FBXL15	KHDRBS2	PYGL
	TPPP	FBXL16	KHDRBS3	QDPR
	TPRA1	FBXL17	KHSRP	QPCT
	TRAF3	FBXL18	KIAA0020	RAB11FIP1
	TRAF3IP1	FBXL19	KIAA0114	RAB11FIP3
	TRANK1	FBXL4	KIAA0146	RAB11FIP4
	TRAPPC5	FBXL5	KIAA0196	RAB12
	TRAPPC9	FBXL7	KIAA0240	RAB17
	TREH	FBXO17	KIAA0284	RAB20
	TRERF1	FBXO18	KIAA0319L	RAB32
	TRH	FBXO27	KIAA0355	RAB39
	TRIB1	FBXO30	KIAA0427	RAB3B
	TRIB3	FBXO31	KIAA0430	RAB3IL1
	TRIM27	FBXO32	KIAA0556	RAB3IP
	TRIM44	FBXO42	KIAA0564	RAB7L1
	TRIM55	FBXO43	KIAA0649	RABGAP1L
	TRIM67	FBXW4	KIAA0748	RAD21
	TRIT1	FCGR2A	KIAA0753	RAD50
	TRMT12	FCRLA	KIAA0831	RAGE
	TRMT2A	FDX1	KIAA0907	RAI1
	TRMT61A	FECH	KIAA0947	RAI14
	TRNAU1AP	FEM1B	KIAA1026	RALA
	TRPC5	FER1L6	KIAA1109	RALGAPA2
	TRPM2	FERMT1	KIAA1199	RALGAPB
	TRPM3	FERMT2	KIAA1217	RALGDS
	TRPM5	FGD1	KIAA1244	RALGPS1
	TSC22D3	FGD4	KIAA1267	RALY
	TSC22D4	FGD5	KIAA1274	RAMP1
	TSKU	FGD6	KIAA1324L	RANBP10
	TSNAX-DISC1	FGF1	KIAA1462	RANGRF
	TSPAN12	FGF13	KIAA1529	RAP1GAP
	TSPAN15	FGF14	KIAA1614	RAP1GDS1
	TSPAN16	FGF16	KIAA1644	RARA
	TSPAN18	FGF23	KIAA1671	RASEF
	TSPAN32	FGF4	KIAA1751	RASGEF1A
	TSPAN4	FGF6	KIAA1755	RASGEF1B
	TSPAN5	FGF9	KIAA1804	RASGEF1C
	TSPAN9	FGFR1OP	KIAA1958	RASSF5
	TSTA3	FGFR3	KIAA2022	RAVER2
	TTC16	FGFRL1	KIF12	RBM18
	TTC3	FGGY	KIF16B	RBM20
	TTC38	FGR	KIF19	RBM24
	TTC39C	FHAD1	KIF26B	RBM6
	TTC7B	FHDC1	KIF3C	RBMXL1
	TTLL1	FHIT	KIF5C	RBP2
	TTLL10	FHL2	KIF6	RC3H1
	TTLL11	FHL5	KIFC1	RCAN1
	TTLL4	FHOD3	KIFC2	RCBTB1
	TTLL6	FIBCD1	KIFC3	RCN1
	TTLL8	FIBIN	KIN	RCN2
	TTTY16	FIG4	KIR2DL4	RELA
	TUBB	FIGN	KIRREL	RELB
	TUBB2A	FILIP1L	KIRREL3	RELN
	TUBB4	FIS1	KIT	RETNLB
	TUBGCP3	FITM2	KL	REV1
	TWIST1	FKBP1A	KLC1	REXO2
	TXN	FKBP2	KLF10	RFK
	TXNDC16	FLJ13197	KLF12	RFX4
	TXNL4A	FLJ14107	KLF13	RGNEF
	TXNRD3IT1	FLJ25328	KLF14	RGS10
	UAP1L1	FLJ25363	KLF3	RGS17
	UBC	FLJ25758	KLF6	RGS6
	UBE2D3	FLJ26850	KLF9	RGS7
	UBE2E2	FLJ31306	KLHDC2	RHBDD1
	UBE2F	FLJ32810	KLHDC4	RHEB
	UBE2K	FLJ33630	KLHDC7A	RHOBTB2
	UBE2L3	FLJ35024	KLHL1	RHOH
	UBE2N	FLJ41350	KLHL21	RHOQ
	UBE2O	FLJ43663	KLHL22	RILPL1
	UBE2R2	FLJ43860	KLHL24	RIMBP2
	UBE3C	FLJ44054	KLHL29	RIN2
	UBE4B	FLJ44082	KLHL3	RIPK1
	UBL4A	FLJ44817	KLHL36	RIPK2
	UBTD2	FLJ46361	KLHL4	RIPK4
	UBTF	FLNB	KLHL6	RIT1
	UCKL1	FLNC	KLK11	RMND5A
	UGGT2	FLOT2	KLK4	RNASE3
	ULK4	FLRT2	KLK9	RNASEH2A
	UMODL1	FLT3	KLKP1	RNF114
	UNC5C	FLT4	KNCN	RNF130
	UNC5D	FLYWCH1	KRBA1	RNF144A
	UNC93A	FMN1	KRT23	RNF149
	UNC93B1	FMN2	KRT76	RNF216
	UNKL	FMNL2	KRT77	RNF217
	UQCRQ	FMO4	KRT85	RNF220
	URB1	FN1	KRTAP21-1	RNFT2
	UROC1	FN3K	KSR2	ROBO2
	USF2	FNBP1	KY	ROCK2
	USH1G	FNDC1	L3MBTL4	ROPN1L
	USP10	FNDC3A	LAGE3	RORA
	USP13	FNDC3B	LAMA2	RORB
	USP16	FNIP2	LAMA3	RP1L1
	USP25	FOS	LAMA4	RPGR
	USP42	FOXB2	LAMB4	RPH3AL
	USP6NL	FOXD1	LAMC1	RPL22
	UST	FOXE3	LAMC3	RPL29
	UTRN	FOXF1	LARGE	RPL39
	VAC14	FOXF2	LARP1	RPS10P7
	VAT1L	FOXK1	LASP1	RPS6KA1
	VAV2	FOXK2	LASS5	RPS6KA2
	VEZF1	FOXN3	LATS2	RPS6KA4
	VGLL4	FOXN4	LCE1A	RPTOR
	VPS53	FOXO3	LCLAT1	RREB1
	WASF3	FOXP1	LCORL	RSL1D1
	WDFY3	FOXP2	LCP1	RTN1
	WDR27	FOXP4	LCP2	RTTN
	WDR33	FPGS	LDB2	RUFY4
	WDR4	FRAT2	LDHA	RUNDC2A
	WDR51A	FREM2	LDLRAD3	RUNX1
	WDR53	FRMD4A	LEF1	RUVBL2
	WDR62	FRMD4B	LEMD1	RXRA
	WDR64	FRMD5	LEMD2	RYR2
	WDR7	FRMD6	LEP	RYR3
	WDR81	FRMPD1	LEPREL1	S100A10
	WDR91	FRMPD4	LETM1	SAG
	WHAMM	FRRS1	LGI3	SAMD10
	WIPI1	FRYL	LGR4	SAMD12
	WIPI2	FSCB	LGTN	SAMD13
	WNT5B	FSCN1	LHFP	SAMD4A
	WNT7B	FSCN2	LHFPL3	SAMSN1
	WWC3	FSCN3	LHX2	SAPS2
	WWOX	FSTL3	LIG1	SAPS3
	XKR4	FSTL4	LIG3	SASH1
	XPO6	FSTL5	LIG4	SATL1
	XPOT	FTL	LILRP2	SCAI
	XYLT2	FUS	LIMCH1	SCAND1
	YAP1	FUT11	LIMK2	SCARA5
	YEATS2	FUT9	LIN52	SCARB1
	YES1	FXYD6	LIN7A	SCD5
	YIPF6	FYB	LINGO1	SCEL
	YLPM1	FYCO1	LINS1	SCFD2
	YWHAE	FYN	LIPI	SCHIP1
	ZBED4	FYTTD1	LIPK	SCMH1
	ZBTB10	FZD10	LITAF	SCML4
	ZBTB16	FZD2	LMAN1L	SCN4A
	ZBTB20	FZD4	LMCD1	SCN5A
	ZBTB43	FZR1	LMF1	SCOC
	ZBTB45	G3BP1	LMF2	SCP2
	ZBTB7B	G3BP2	LMNA	SCRN1
	ZC3H12C	G6PD	LMO7	SCUBE1
	ZC3H4	GAA	LMX1B	SCYL1
	ZC3H6	GAB1	LNX1	SDK1
	ZCCHC11	GAB2	LOC100128023	SDK2
	ZCCHC2	GABARAPL3	LOC100128239	SEC1
	ZCCHC7	GABBR2	LOC100128554	SEC11C
	ZFAND2B	GABRB1	LOC100129066	SEC24D
	ZFAT	GABRR2	LOC100130274	SECTM1
	ZFHX3	GADD45A	LOC100131691	SELP
	ZFYVE28	GAK	LOC100132354	SEMA5A
	ZIC2	GAL3ST1	LOC100133985	SEMA5B
	ZMIZ1	GALNS	LOC100144603	SENP5
	ZMYM1	GALNT11	LOC100216001	SEPSECS
	ZNF107	GALNT14	LOC100270710	SEPW1
	ZNF143	GALNT2	LOC100272228	SERGEF
	ZNF146	GALNT6	LOC100289341	SERINC5
	ZNF212	GALNTL4	LOC100294362	SERPINA3
	ZNF263	GALNTL5	LOC144742	SERPINB11
	ZNF282	GALNTL6	LOC146336	SERPINB9
	ZNF295	GAMT	LOC148696	SERPINE1
	ZNF317	GAN	LOC149837	SERPINF1
	ZNF341	GANAB	LOC150185	SERTAD4
	ZNF366	GAP43	LOC150197	SESN3
	ZNF385B	GAPDH	LOC152225	SETBP1
	ZNF395	GAPDHS	LOC153684	SETD2
	ZNF410	GARNL3	LOC158381	SETD7
	ZNF420	GAS2L2	LOC169834	SETDB2
	ZNF423	GAS6	LOC257358	SETX
	ZNF446	GAS7	LOC25845	SEZ6
	ZNF469	GATA5	LOC283050	SF3B5
	ZNF506	GATAD1	LOC283761	SFRP5
	ZNF532	GATAD2A	LOC283867	SFRS3
	ZNF542	GBAS	LOC284100	SGCD
	ZNF543	GBE1	LOC284661	SGK1
	ZNF549	GBP2	LOC284805	SGMS1
	ZNF57	GBP3	LOC284900	SH2D3A
	ZNF573	GBP6	LOC285033	SH2D4A
	ZNF585B	GCAT	LOC285370	SH3BP4
	ZNF639	GCDH	LOC285692	SH3BP5
	ZNF669	GCH1	LOC285696	SH3D19
	ZNF683	GCLC	LOC285768	SH3KBP1
	ZNF720	GCM1	LOC285780	SH3PXD2A
	ZNF772	GCNT4	LOC286094	SH3PXD2B
	ZNF777	GCOM1	LOC339524	SH3RF1
	ZNF783	GDA	LOC340017	SH3RF2
	ZNF789	GDAP1L1	LOC342346	SH3TC2
	ZNF79	GDF2	LOC375190	SHANK2
	ZNF837	GDF5	LOC388789	SHANK3
	ZNF85	GDF7	LOC388796	SHC4
	ZSCAN4	GDPD1	LOC388946	SHH
		GDPD5	LOC400027	SHISA3
		GEFT	LOC400043	SHISA9
		GEMIN4	LOC400657	SHROOM2
		GEMIN5	LOC400696	SIGLEC1
		GEMIN8	LOC400927	SIRPA
		GFM1	LOC400931	SIVA1
		GFOD1	LOC440925	SKAP1
		GFRA2	LOC441204	SKAP2
		GFRA3	LOC552889	SLA
		GGA2	LOC619207	SLAMF9
		GGA3	LOC642852	SLC12A5
		GGT7	LOC728606	SLC12A7
		GGTA1	LOC728743	SLC15A4
		GHR	LOC729678	SLC16A12
		GHRH	LOC732275	SLC17A3
		GIGYF2	LOC84740	SLC17A5
		GINS1	LOC91948	SLC18A2
		GJB5	LONP1	SLC19A1
		GJB7	LONRF2	SLC1A4
		GJD2	LONRF3	SLC1A7
		GK5	LOXL1	SLC22A2
		GKAP1	LOXL4	SLC22A24
		GLB1L2	LPAR2	SLC22A25
		GLE1	LPAR3	SLC22A3
		GLI2	LPHN3	SLC23A2
		GLIS1	LPIN2	SLC24A3
		GLIS3	LPL	SLC24A5
		GLMN	LPP	SLC25A13
		GLO1	LPPR5	SLC25A16
		GLT1D1	LRBA	SLC25A17
		GLT25D2	LRCH1	SLC25A29
		GLT8D4	LRFN2	SLC25A46
		GM2A	LRFN5	SLC26A7
		GMDS	LRGUK	SLC27A2
		GMEB1	LRIG2	SLC27A5
		GMFB	LRP1B	SLC28A1
		GMPR	LRP3	SLC29A2
		GNA13	LRP4	SLC2A12
		GNA14	LRP5	SLC30A10
		GNAI2	LRP8	SLC35E4
		GNAI3	LRRC1	SLC35F1
		GNAL	LRRC10B	SLC37A1
		GNAO1	LRRC33	SLC37A2
		GNAQ	LRRC36	SLC39A11
		GNAZ	LRRC43	SLC43A1
		GNB1	LRRC6	SLC43A3
		GNB4	LRRC7	SLC44A3
		GNG12	LRRC8A	SLC44A5
		GNG5	LRRC8B	SLC46A2
		GNG7	LRRC8D	SLC47A1
		GNGT2	LRRFIP1	SLC6A11
		GNPAT	LRRIQ1	SLC6A12
		GNS	LRRTM4	SLC6A15
		GOLGA4	LRTM2	SLC6A2
		GOLGA5	LSAMP	SLC6A20
[truncated: 3,518 more rows]
